# Supplementary material for: Identification and analysis of long non-coding RNAs that are involved in inflammatory process in response to transmissible gastroenteritis virus infection
Source: BMC Genomics. 2019 Nov 4;20:806. doi: 10.1186/s12864-019-6156-5 (PMC6829948; doi:10.1186/s12864-019-6156-5)
Supplement: Supplementary file 1 — Additional file 1: Table S1. Classification of the assembled transcripts of IPEC-J2. [file 12864_2019_6156_MOESM1_ESM.xlsx]

## Sheet: 1. RNA分类
Table S1 | Classification of the assembled transcripts of IPEC-J2
RNA ID	Type
TCONS_00000009	new mRNA
TCONS_00000011	new mRNA
TCONS_00000012	new mRNA
TCONS_00000013	new mRNA
TCONS_00000043	new mRNA
TCONS_00000051	new mRNA
TCONS_00000052	new mRNA
TCONS_00000065	new mRNA
TCONS_00000080	new mRNA
TCONS_00000092	new mRNA
TCONS_00000094	new mRNA
TCONS_00000096	new mRNA
TCONS_00000106	new mRNA
TCONS_00000110	new mRNA
TCONS_00000111	new mRNA
TCONS_00000119	new mRNA
TCONS_00000124	new mRNA
TCONS_00000125	new mRNA
TCONS_00000131	new mRNA
TCONS_00000133	new mRNA
TCONS_00000134	new mRNA
TCONS_00000135	new mRNA
TCONS_00000148	new mRNA
TCONS_00000157	new mRNA
TCONS_00000162	new mRNA
TCONS_00000163	new mRNA
TCONS_00000166	new mRNA
TCONS_00000168	new mRNA
TCONS_00000169	new mRNA
TCONS_00000176	new mRNA
TCONS_00000177	new mRNA
TCONS_00000181	new mRNA
TCONS_00000184	new mRNA
TCONS_00000185	new mRNA
TCONS_00000186	new mRNA
TCONS_00000192	new mRNA
TCONS_00000193	new mRNA
TCONS_00000196	new mRNA
TCONS_00000201	new mRNA
TCONS_00000202	new mRNA
TCONS_00000210	new mRNA
TCONS_00000211	new mRNA
TCONS_00000212	new mRNA
TCONS_00000221	new mRNA
TCONS_00000222	new mRNA
TCONS_00000290	new mRNA
TCONS_00000294	new mRNA
TCONS_00000295	new mRNA
TCONS_00000301	new mRNA
TCONS_00000305	new mRNA
TCONS_00000311	new mRNA
TCONS_00000313	new mRNA
TCONS_00000351	new mRNA
TCONS_00000354	new mRNA
TCONS_00000361	new mRNA
TCONS_00000363	new mRNA
TCONS_00000366	new mRNA
TCONS_00000374	new mRNA
TCONS_00000382	new mRNA
TCONS_00000387	new mRNA
TCONS_00000388	new mRNA
TCONS_00000403	new mRNA
TCONS_00000415	new mRNA
TCONS_00000425	new mRNA
TCONS_00000427	new mRNA
TCONS_00000428	new mRNA
TCONS_00000429	new mRNA
TCONS_00000430	new mRNA
TCONS_00000460	new mRNA
TCONS_00000465	new mRNA
TCONS_00000466	new mRNA
TCONS_00000471	new mRNA
TCONS_00000480	new mRNA
TCONS_00000487	new mRNA
TCONS_00000495	new mRNA
TCONS_00000499	new mRNA
TCONS_00000511	new mRNA
TCONS_00000512	new mRNA
TCONS_00000514	new mRNA
TCONS_00000515	new mRNA
TCONS_00000516	new mRNA
TCONS_00000519	new mRNA
TCONS_00000521	new mRNA
TCONS_00000525	new mRNA
TCONS_00000532	new mRNA
TCONS_00000533	new mRNA
TCONS_00000592	new mRNA
TCONS_00000596	new mRNA
TCONS_00000597	new mRNA
TCONS_00000614	new mRNA
TCONS_00000615	new mRNA
TCONS_00000619	new mRNA
TCONS_00000624	new mRNA
TCONS_00000627	new mRNA
TCONS_00000628	new mRNA
TCONS_00000630	new mRNA
TCONS_00000631	new mRNA
TCONS_00000653	new mRNA
TCONS_00000654	new mRNA
TCONS_00000655	new mRNA
TCONS_00000681	new mRNA
TCONS_00000686	new mRNA
TCONS_00000709	new mRNA
TCONS_00000710	new mRNA
TCONS_00000714	new mRNA
TCONS_00000715	new mRNA
TCONS_00000736	new mRNA
TCONS_00000739	new mRNA
TCONS_00000740	new mRNA
TCONS_00000745	new mRNA
TCONS_00000746	new mRNA
TCONS_00000752	new mRNA
TCONS_00000760	new mRNA
TCONS_00000761	new mRNA
TCONS_00000772	new mRNA
TCONS_00000773	new mRNA
TCONS_00000784	new mRNA
TCONS_00000788	new mRNA
TCONS_00000792	new mRNA
TCONS_00000793	new mRNA
TCONS_00000801	new mRNA
TCONS_00000810	new mRNA
TCONS_00000822	new mRNA
TCONS_00000833	new mRNA
TCONS_00000844	new mRNA
TCONS_00000859	new mRNA
TCONS_00000867	new mRNA
TCONS_00000870	new mRNA
TCONS_00000890	new mRNA
TCONS_00000892	new mRNA
TCONS_00000895	new mRNA
TCONS_00000923	new mRNA
TCONS_00000936	new mRNA
TCONS_00000948	new mRNA
TCONS_00000950	new mRNA
TCONS_00000954	new mRNA
TCONS_00000966	new mRNA
TCONS_00000967	new mRNA
TCONS_00000970	new mRNA
TCONS_00000971	new mRNA
TCONS_00000977	new mRNA
TCONS_00000979	new mRNA
TCONS_00000980	new mRNA
TCONS_00000991	new mRNA
TCONS_00000992	new mRNA
TCONS_00000993	new mRNA
TCONS_00000995	new mRNA
TCONS_00000996	new mRNA
TCONS_00001007	new mRNA
TCONS_00001011	new mRNA
TCONS_00001015	new mRNA
TCONS_00001016	new mRNA
TCONS_00001020	new mRNA
TCONS_00001022	new mRNA
TCONS_00001025	new mRNA
TCONS_00001029	new mRNA
TCONS_00001032	new mRNA
TCONS_00001034	new mRNA
TCONS_00001040	new mRNA
TCONS_00001041	new mRNA
TCONS_00001042	new mRNA
TCONS_00001043	new mRNA
TCONS_00001059	new mRNA
TCONS_00001061	new mRNA
TCONS_00001062	new mRNA
TCONS_00001065	new mRNA
TCONS_00001070	new mRNA
TCONS_00001080	new mRNA
TCONS_00001086	new mRNA
TCONS_00001105	new mRNA
TCONS_00001107	new mRNA
TCONS_00001111	new mRNA
TCONS_00001115	new mRNA
TCONS_00001116	new mRNA
TCONS_00001120	new mRNA
TCONS_00001123	new mRNA
TCONS_00001130	new mRNA
TCONS_00001131	new mRNA
TCONS_00001157	new mRNA
TCONS_00001158	new mRNA
TCONS_00001160	new mRNA
TCONS_00001164	new mRNA
TCONS_00001166	new mRNA
TCONS_00001167	new mRNA
TCONS_00001169	new mRNA
TCONS_00001171	new mRNA
TCONS_00001174	new mRNA
TCONS_00001178	new mRNA
TCONS_00001190	new mRNA
TCONS_00001192	new mRNA
TCONS_00001195	new mRNA
TCONS_00001197	new mRNA
TCONS_00001201	new mRNA
TCONS_00001202	new mRNA
TCONS_00001207	new mRNA
TCONS_00001208	new mRNA
TCONS_00001209	new mRNA
TCONS_00001212	new mRNA
TCONS_00001216	new mRNA
TCONS_00001218	new mRNA
TCONS_00001222	new mRNA
TCONS_00001223	new mRNA
TCONS_00001224	new mRNA
TCONS_00001225	new mRNA
TCONS_00001231	new mRNA
TCONS_00001233	new mRNA
TCONS_00001234	new mRNA
TCONS_00001240	new mRNA
TCONS_00001248	new mRNA
TCONS_00001250	new mRNA
TCONS_00001253	new mRNA
TCONS_00001256	new mRNA
TCONS_00001257	new mRNA
TCONS_00001258	new mRNA
TCONS_00001271	new mRNA
TCONS_00001272	new mRNA
TCONS_00001273	new mRNA
TCONS_00001282	new mRNA
TCONS_00001285	new mRNA
TCONS_00001292	new mRNA
TCONS_00001295	new mRNA
TCONS_00001298	new mRNA
TCONS_00001299	new mRNA
TCONS_00001306	new mRNA
TCONS_00001308	new mRNA
TCONS_00001314	new mRNA
TCONS_00001320	new mRNA
TCONS_00001321	new mRNA
TCONS_00001322	new mRNA
TCONS_00001325	new mRNA
TCONS_00001326	new mRNA
TCONS_00001330	new mRNA
TCONS_00001332	new mRNA
TCONS_00001338	new mRNA
TCONS_00001339	new mRNA
TCONS_00001340	new mRNA
TCONS_00001341	new mRNA
TCONS_00001342	new mRNA
TCONS_00001345	new mRNA
TCONS_00001348	new mRNA
TCONS_00001352	new mRNA
TCONS_00001356	new mRNA
TCONS_00001360	new mRNA
TCONS_00001363	new mRNA
TCONS_00001365	new mRNA
TCONS_00001366	new mRNA
TCONS_00001367	new mRNA
TCONS_00001384	new mRNA
TCONS_00001385	new mRNA
TCONS_00001391	new mRNA
TCONS_00001393	new mRNA
TCONS_00001396	new mRNA
TCONS_00001403	new mRNA
TCONS_00001411	new mRNA
TCONS_00001421	new mRNA
TCONS_00001423	new mRNA
TCONS_00001428	new mRNA
TCONS_00001431	new mRNA
TCONS_00001437	new mRNA
TCONS_00001441	new mRNA
TCONS_00001443	new mRNA
TCONS_00001444	new mRNA
TCONS_00001451	new mRNA
TCONS_00001463	new mRNA
TCONS_00001466	new mRNA
TCONS_00001470	new mRNA
TCONS_00001481	new mRNA
TCONS_00001485	new mRNA
TCONS_00001495	new mRNA
TCONS_00001498	new mRNA
TCONS_00001504	new mRNA
TCONS_00001505	new mRNA
TCONS_00001506	new mRNA
TCONS_00001509	new mRNA
TCONS_00001510	new mRNA
TCONS_00001511	new mRNA
TCONS_00001513	new mRNA
TCONS_00001515	new mRNA
TCONS_00001516	new mRNA
TCONS_00001517	new mRNA
TCONS_00001520	new mRNA
TCONS_00001521	new mRNA
TCONS_00001526	new mRNA
TCONS_00001551	new mRNA
TCONS_00001559	new mRNA
TCONS_00001569	new mRNA
TCONS_00001606	new mRNA
TCONS_00001607	new mRNA
TCONS_00001623	new mRNA
TCONS_00001625	new mRNA
TCONS_00001629	new mRNA
TCONS_00001637	new mRNA
TCONS_00001643	new mRNA
TCONS_00001644	new mRNA
TCONS_00001655	new mRNA
TCONS_00001657	new mRNA
TCONS_00001665	new mRNA
TCONS_00001670	new mRNA
TCONS_00001671	new mRNA
TCONS_00001672	new mRNA
TCONS_00001694	new mRNA
TCONS_00001703	new mRNA
TCONS_00001728	new mRNA
TCONS_00001739	new mRNA
TCONS_00001743	new mRNA
TCONS_00001764	new mRNA
TCONS_00001773	new mRNA
TCONS_00001776	new mRNA
TCONS_00001777	new mRNA
TCONS_00001782	new mRNA
TCONS_00001786	new mRNA
TCONS_00001788	new mRNA
TCONS_00001791	new mRNA
TCONS_00001808	new mRNA
TCONS_00001811	new mRNA
TCONS_00001813	new mRNA
TCONS_00001815	new mRNA
TCONS_00001819	new mRNA
TCONS_00001832	new mRNA
TCONS_00001833	new mRNA
TCONS_00001836	new mRNA
TCONS_00001837	new mRNA
TCONS_00001843	new mRNA
TCONS_00001856	new mRNA
TCONS_00001859	new mRNA
TCONS_00001863	new mRNA
TCONS_00001866	new mRNA
TCONS_00001912	new mRNA
TCONS_00001915	new mRNA
TCONS_00001917	new mRNA
TCONS_00001918	new mRNA
TCONS_00001958	new mRNA
TCONS_00001959	new mRNA
TCONS_00001961	new mRNA
TCONS_00001965	new mRNA
TCONS_00001966	new mRNA
TCONS_00001967	new mRNA
TCONS_00001993	new mRNA
TCONS_00002050	new mRNA
TCONS_00002053	new mRNA
TCONS_00002058	new mRNA
TCONS_00002065	new mRNA
TCONS_00002066	new mRNA
TCONS_00002072	new mRNA
TCONS_00002077	new mRNA
TCONS_00002081	new mRNA
TCONS_00002083	new mRNA
TCONS_00002086	new mRNA
TCONS_00002087	new mRNA
TCONS_00002088	new mRNA
TCONS_00002096	new mRNA
TCONS_00002099	new mRNA
TCONS_00002103	new mRNA
TCONS_00002105	new mRNA
TCONS_00002107	new mRNA
TCONS_00002119	new mRNA
TCONS_00002120	new mRNA
TCONS_00002125	new mRNA
TCONS_00002127	new mRNA
TCONS_00002135	new mRNA
TCONS_00002136	new mRNA
TCONS_00002151	new mRNA
TCONS_00002164	new mRNA
TCONS_00002173	new mRNA
TCONS_00002197	new mRNA
TCONS_00002208	new mRNA
TCONS_00002209	new mRNA
TCONS_00002211	new mRNA
TCONS_00002287	new mRNA
TCONS_00002289	new mRNA
TCONS_00002303	new mRNA
TCONS_00002311	new mRNA
TCONS_00002314	new mRNA
TCONS_00002315	new mRNA
TCONS_00002318	new mRNA
TCONS_00002323	new mRNA
TCONS_00002324	new mRNA
TCONS_00002329	new mRNA
TCONS_00002330	new mRNA
TCONS_00002348	new mRNA
TCONS_00002349	new mRNA
TCONS_00002350	new mRNA
TCONS_00002366	new mRNA
TCONS_00002370	new mRNA
TCONS_00002372	new mRNA
TCONS_00002386	new mRNA
TCONS_00002390	new mRNA
TCONS_00002394	new mRNA
TCONS_00002469	new mRNA
TCONS_00002476	new mRNA
TCONS_00002483	new mRNA
TCONS_00002493	new mRNA
TCONS_00002512	new mRNA
TCONS_00002513	new mRNA
TCONS_00002519	new mRNA
TCONS_00002523	new mRNA
TCONS_00002529	new mRNA
TCONS_00002539	new mRNA
TCONS_00002548	new mRNA
TCONS_00002555	new mRNA
TCONS_00002627	new mRNA
TCONS_00002628	new mRNA
TCONS_00002629	new mRNA
TCONS_00002635	new mRNA
TCONS_00002643	new mRNA
TCONS_00002650	new mRNA
TCONS_00002651	new mRNA
TCONS_00002653	new mRNA
TCONS_00002656	new mRNA
TCONS_00002657	new mRNA
TCONS_00002662	new mRNA
TCONS_00002664	new mRNA
TCONS_00002670	new mRNA
TCONS_00002671	new mRNA
TCONS_00002673	new mRNA
TCONS_00002684	new mRNA
TCONS_00002687	new mRNA
TCONS_00002688	new mRNA
TCONS_00002702	new mRNA
TCONS_00002703	new mRNA
TCONS_00002705	new mRNA
TCONS_00002709	new mRNA
TCONS_00002715	new mRNA
TCONS_00002718	new mRNA
TCONS_00002722	new mRNA
TCONS_00002738	new mRNA
TCONS_00002744	new mRNA
TCONS_00002751	new mRNA
TCONS_00002753	new mRNA
TCONS_00002754	new mRNA
TCONS_00002755	new mRNA
TCONS_00002756	new mRNA
TCONS_00002766	new mRNA
TCONS_00002776	new mRNA
TCONS_00002782	new mRNA
TCONS_00002783	new mRNA
TCONS_00002787	new mRNA
TCONS_00002788	new mRNA
TCONS_00002789	new mRNA
TCONS_00002792	new mRNA
TCONS_00002800	new mRNA
TCONS_00002801	new mRNA
TCONS_00002814	new mRNA
TCONS_00002815	new mRNA
TCONS_00002825	new mRNA
TCONS_00002836	new mRNA
TCONS_00002838	new mRNA
TCONS_00002840	new mRNA
TCONS_00002846	new mRNA
TCONS_00002857	new mRNA
TCONS_00002859	new mRNA
TCONS_00002866	new mRNA
TCONS_00002874	new mRNA
TCONS_00002881	new mRNA
TCONS_00002882	new mRNA
TCONS_00002896	new mRNA
TCONS_00002914	new mRNA
TCONS_00002917	new mRNA
TCONS_00002926	new mRNA
TCONS_00002933	new mRNA
TCONS_00002934	new mRNA
TCONS_00002935	new mRNA
TCONS_00002958	new mRNA
TCONS_00002962	new mRNA
TCONS_00002965	new mRNA
TCONS_00002977	new mRNA
TCONS_00002981	new mRNA
TCONS_00002987	new mRNA
TCONS_00002988	new mRNA
TCONS_00002989	new mRNA
TCONS_00002990	new mRNA
TCONS_00002991	new mRNA
TCONS_00002992	new mRNA
TCONS_00003004	new mRNA
TCONS_00003006	new mRNA
TCONS_00003008	new mRNA
TCONS_00003037	new mRNA
TCONS_00003050	new mRNA
TCONS_00003053	new mRNA
TCONS_00003060	new mRNA
TCONS_00003061	new mRNA
TCONS_00003075	new mRNA
TCONS_00003080	new mRNA
TCONS_00003081	new mRNA
TCONS_00003090	new mRNA
TCONS_00003092	new mRNA
TCONS_00003093	new mRNA
TCONS_00003094	new mRNA
TCONS_00003098	new mRNA
TCONS_00003114	new mRNA
TCONS_00003117	new mRNA
TCONS_00003119	new mRNA
TCONS_00003120	new mRNA
TCONS_00003121	new mRNA
TCONS_00003125	new mRNA
TCONS_00003130	new mRNA
TCONS_00003135	new mRNA
TCONS_00003139	new mRNA
TCONS_00003141	new mRNA
TCONS_00003143	new mRNA
TCONS_00003147	new mRNA
TCONS_00003148	new mRNA
TCONS_00003150	new mRNA
TCONS_00003160	new mRNA
TCONS_00003161	new mRNA
TCONS_00003166	new mRNA
TCONS_00003171	new mRNA
TCONS_00003173	new mRNA
TCONS_00003175	new mRNA
TCONS_00003176	new mRNA
TCONS_00003178	new mRNA
TCONS_00003180	new mRNA
TCONS_00003184	new mRNA
TCONS_00003195	new mRNA
TCONS_00003197	new mRNA
TCONS_00003202	new mRNA
TCONS_00003203	new mRNA
TCONS_00003206	new mRNA
TCONS_00003213	new mRNA
TCONS_00003217	new mRNA
TCONS_00003219	new mRNA
TCONS_00003221	new mRNA
TCONS_00003229	new mRNA
TCONS_00003230	new mRNA
TCONS_00003233	new mRNA
TCONS_00003237	new mRNA
TCONS_00003240	new mRNA
TCONS_00003254	new mRNA
TCONS_00003255	new mRNA
TCONS_00003258	new mRNA
TCONS_00003259	new mRNA
TCONS_00003270	new mRNA
TCONS_00003271	new mRNA
TCONS_00003291	new mRNA
TCONS_00003293	new mRNA
TCONS_00003294	new mRNA
TCONS_00003309	new mRNA
TCONS_00003310	new mRNA
TCONS_00003313	new mRNA
TCONS_00003314	new mRNA
TCONS_00003321	new mRNA
TCONS_00003323	new mRNA
TCONS_00003324	new mRNA
TCONS_00003325	new mRNA
TCONS_00003326	new mRNA
TCONS_00003348	new mRNA
TCONS_00003352	new mRNA
TCONS_00003353	new mRNA
TCONS_00003361	new mRNA
TCONS_00003376	new mRNA
TCONS_00003404	new mRNA
TCONS_00003406	new mRNA
TCONS_00003407	new mRNA
TCONS_00003430	new mRNA
TCONS_00003431	new mRNA
TCONS_00003437	new mRNA
TCONS_00003459	new mRNA
TCONS_00003460	new mRNA
TCONS_00003461	new mRNA
TCONS_00003462	new mRNA
TCONS_00003464	new mRNA
TCONS_00003480	new mRNA
TCONS_00003481	new mRNA
TCONS_00003492	new mRNA
TCONS_00003493	new mRNA
TCONS_00003497	new mRNA
TCONS_00003500	new mRNA
TCONS_00003501	new mRNA
TCONS_00003510	new mRNA
TCONS_00003514	new mRNA
TCONS_00003519	new mRNA
TCONS_00003520	new mRNA
TCONS_00003529	new mRNA
TCONS_00003546	new mRNA
TCONS_00003547	new mRNA
TCONS_00003548	new mRNA
TCONS_00003551	new mRNA
TCONS_00003557	new mRNA
TCONS_00003562	new mRNA
TCONS_00003568	new mRNA
TCONS_00003571	new mRNA
TCONS_00003572	new mRNA
TCONS_00003575	new mRNA
TCONS_00003581	new mRNA
TCONS_00003597	new mRNA
TCONS_00003598	new mRNA
TCONS_00003599	new mRNA
TCONS_00003628	new mRNA
TCONS_00003643	new mRNA
TCONS_00003644	new mRNA
TCONS_00003645	new mRNA
TCONS_00003655	new mRNA
TCONS_00003656	new mRNA
TCONS_00003661	new mRNA
TCONS_00003662	new mRNA
TCONS_00003664	new mRNA
TCONS_00003666	new mRNA
TCONS_00003678	new mRNA
TCONS_00003681	new mRNA
TCONS_00003685	new mRNA
TCONS_00003686	new mRNA
TCONS_00003687	new mRNA
TCONS_00003697	new mRNA
TCONS_00003706	new mRNA
TCONS_00003707	new mRNA
TCONS_00003712	new mRNA
TCONS_00003772	new mRNA
TCONS_00003816	new mRNA
TCONS_00003833	new mRNA
TCONS_00003834	new mRNA
TCONS_00003843	new mRNA
TCONS_00003851	new mRNA
TCONS_00003855	new mRNA
TCONS_00003891	new mRNA
TCONS_00003895	new mRNA
TCONS_00003896	new mRNA
TCONS_00003903	new mRNA
TCONS_00003905	new mRNA
TCONS_00003923	new mRNA
TCONS_00003931	new mRNA
TCONS_00003933	new mRNA
TCONS_00003934	new mRNA
TCONS_00003935	new mRNA
TCONS_00003938	new mRNA
TCONS_00003939	new mRNA
TCONS_00003940	new mRNA
TCONS_00003944	new mRNA
TCONS_00003948	new mRNA
TCONS_00003956	new mRNA
TCONS_00003962	new mRNA
TCONS_00003965	new mRNA
TCONS_00003975	new mRNA
TCONS_00003983	new mRNA
TCONS_00003987	new mRNA
TCONS_00003988	new mRNA
TCONS_00003994	new mRNA
TCONS_00003995	new mRNA
TCONS_00003997	new mRNA
TCONS_00004005	new mRNA
TCONS_00004007	new mRNA
TCONS_00004044	new mRNA
TCONS_00004049	new mRNA
TCONS_00004050	new mRNA
TCONS_00004052	new mRNA
TCONS_00004053	new mRNA
TCONS_00004054	new mRNA
TCONS_00004056	new mRNA
TCONS_00004057	new mRNA
TCONS_00004063	new mRNA
TCONS_00004067	new mRNA
TCONS_00004076	new mRNA
TCONS_00004082	new mRNA
TCONS_00004083	new mRNA
TCONS_00004098	new mRNA
TCONS_00004103	new mRNA
TCONS_00004104	new mRNA
TCONS_00004112	new mRNA
TCONS_00004113	new mRNA
TCONS_00004114	new mRNA
TCONS_00004117	new mRNA
TCONS_00004122	new mRNA
TCONS_00004127	new mRNA
TCONS_00004128	new mRNA
TCONS_00004129	new mRNA
TCONS_00004130	new mRNA
TCONS_00004131	new mRNA
TCONS_00004142	new mRNA
TCONS_00004148	new mRNA
TCONS_00004149	new mRNA
TCONS_00004154	new mRNA
TCONS_00004159	new mRNA
TCONS_00004163	new mRNA
TCONS_00004164	new mRNA
TCONS_00004172	new mRNA
TCONS_00004177	new mRNA
TCONS_00004181	new mRNA
TCONS_00004184	new mRNA
TCONS_00004191	new mRNA
TCONS_00004194	new mRNA
TCONS_00004211	new mRNA
TCONS_00004221	new mRNA
TCONS_00004223	new mRNA
TCONS_00004235	new mRNA
TCONS_00004241	new mRNA
TCONS_00004245	new mRNA
TCONS_00004246	new mRNA
TCONS_00004247	new mRNA
TCONS_00004249	new mRNA
TCONS_00004250	new mRNA
TCONS_00004258	new mRNA
TCONS_00004259	new mRNA
TCONS_00004267	new mRNA
TCONS_00004268	new mRNA
TCONS_00004275	new mRNA
TCONS_00004281	new mRNA
TCONS_00004282	new mRNA
TCONS_00004284	new mRNA
TCONS_00004286	new mRNA
TCONS_00004306	new mRNA
TCONS_00004307	new mRNA
TCONS_00004308	new mRNA
TCONS_00004309	new mRNA
TCONS_00004323	new mRNA
TCONS_00004328	new mRNA
TCONS_00004336	new mRNA
TCONS_00004344	new mRNA
TCONS_00004351	new mRNA
TCONS_00004352	new mRNA
TCONS_00004357	new mRNA
TCONS_00004361	new mRNA
TCONS_00004373	new mRNA
TCONS_00004376	new mRNA
TCONS_00004398	new mRNA
TCONS_00004399	new mRNA
TCONS_00004400	new mRNA
TCONS_00004416	new mRNA
TCONS_00004417	new mRNA
TCONS_00004421	new mRNA
TCONS_00004422	new mRNA
TCONS_00004423	new mRNA
TCONS_00004425	new mRNA
TCONS_00004444	new mRNA
TCONS_00004445	new mRNA
TCONS_00004447	new mRNA
TCONS_00004454	new mRNA
TCONS_00004515	new mRNA
TCONS_00004520	new mRNA
TCONS_00004521	new mRNA
TCONS_00004522	new mRNA
TCONS_00004536	new mRNA
TCONS_00004538	new mRNA
TCONS_00004540	new mRNA
TCONS_00004541	new mRNA
TCONS_00004546	new mRNA
TCONS_00004556	new mRNA
TCONS_00004565	new mRNA
TCONS_00004568	new mRNA
TCONS_00004572	new mRNA
TCONS_00004573	new mRNA
TCONS_00004574	new mRNA
TCONS_00004591	new mRNA
TCONS_00004594	new mRNA
TCONS_00004597	new mRNA
TCONS_00004598	new mRNA
TCONS_00004612	new mRNA
TCONS_00004616	new mRNA
TCONS_00004622	new mRNA
TCONS_00004623	new mRNA
TCONS_00004626	new mRNA
TCONS_00004628	new mRNA
TCONS_00004632	new mRNA
TCONS_00004641	new mRNA
TCONS_00004649	new mRNA
TCONS_00004653	new mRNA
TCONS_00004656	new mRNA
TCONS_00004662	new mRNA
TCONS_00004664	new mRNA
TCONS_00004665	new mRNA
TCONS_00004666	new mRNA
TCONS_00004668	new mRNA
TCONS_00004680	new mRNA
TCONS_00004681	new mRNA
TCONS_00004686	new mRNA
TCONS_00004694	new mRNA
TCONS_00004696	new mRNA
TCONS_00004697	new mRNA
TCONS_00004700	new mRNA
TCONS_00004701	new mRNA
TCONS_00004712	new mRNA
TCONS_00004714	new mRNA
TCONS_00004723	new mRNA
TCONS_00004725	new mRNA
TCONS_00004727	new mRNA
TCONS_00004729	new mRNA
TCONS_00004730	new mRNA
TCONS_00004731	new mRNA
TCONS_00004735	new mRNA
TCONS_00004736	new mRNA
TCONS_00004737	new mRNA
TCONS_00004738	new mRNA
TCONS_00004746	new mRNA
TCONS_00004747	new mRNA
TCONS_00004749	new mRNA
TCONS_00004758	new mRNA
TCONS_00004762	new mRNA
TCONS_00004766	new mRNA
TCONS_00004771	new mRNA
TCONS_00004772	new mRNA
TCONS_00004777	new mRNA
TCONS_00004780	new mRNA
TCONS_00004785	new mRNA
TCONS_00004792	new mRNA
TCONS_00004799	new mRNA
TCONS_00004814	new mRNA
TCONS_00004821	new mRNA
TCONS_00004824	new mRNA
TCONS_00004840	new mRNA
TCONS_00004841	new mRNA
TCONS_00004842	new mRNA
TCONS_00004843	new mRNA
TCONS_00004851	new mRNA
TCONS_00004858	new mRNA
TCONS_00004860	new mRNA
TCONS_00004863	new mRNA
TCONS_00004869	new mRNA
TCONS_00004871	new mRNA
TCONS_00004873	new mRNA
TCONS_00004879	new mRNA
TCONS_00004884	new mRNA
TCONS_00004891	new mRNA
TCONS_00004892	new mRNA
TCONS_00004894	new mRNA
TCONS_00004901	new mRNA
TCONS_00004909	new mRNA
TCONS_00004917	new mRNA
TCONS_00004922	new mRNA
TCONS_00004923	new mRNA
TCONS_00004924	new mRNA
TCONS_00004926	new mRNA
TCONS_00004930	new mRNA
TCONS_00004940	new mRNA
TCONS_00004947	new mRNA
TCONS_00004948	new mRNA
TCONS_00004949	new mRNA
TCONS_00004950	new mRNA
TCONS_00004961	new mRNA
TCONS_00005006	new mRNA
TCONS_00005018	new mRNA
TCONS_00005019	new mRNA
TCONS_00005022	new mRNA
TCONS_00005029	new mRNA
TCONS_00005033	new mRNA
TCONS_00005037	new mRNA
TCONS_00005038	new mRNA
TCONS_00005039	new mRNA
TCONS_00005040	new mRNA
TCONS_00005048	new mRNA
TCONS_00005052	new mRNA
TCONS_00005058	new mRNA
TCONS_00005061	new mRNA
TCONS_00005062	new mRNA
TCONS_00005063	new mRNA
TCONS_00005072	new mRNA
TCONS_00005077	new mRNA
TCONS_00005078	new mRNA
TCONS_00005079	new mRNA
TCONS_00005085	new mRNA
TCONS_00005086	new mRNA
TCONS_00005091	new mRNA
TCONS_00005100	new mRNA
TCONS_00005103	new mRNA
TCONS_00005104	new mRNA
TCONS_00005108	new mRNA
TCONS_00005132	new mRNA
TCONS_00005133	new mRNA
TCONS_00005138	new mRNA
TCONS_00005151	new mRNA
TCONS_00005158	new mRNA
TCONS_00005159	new mRNA
TCONS_00005160	new mRNA
TCONS_00005193	new mRNA
TCONS_00005198	new mRNA
TCONS_00005206	new mRNA
TCONS_00005211	new mRNA
TCONS_00005212	new mRNA
TCONS_00005222	new mRNA
TCONS_00005223	new mRNA
TCONS_00005227	new mRNA
TCONS_00005233	new mRNA
TCONS_00005287	new mRNA
TCONS_00005288	new mRNA
TCONS_00005301	new mRNA
TCONS_00005302	new mRNA
TCONS_00005304	new mRNA
TCONS_00005305	new mRNA
TCONS_00005306	new mRNA
TCONS_00005308	new mRNA
TCONS_00005335	new mRNA
TCONS_00005337	new mRNA
TCONS_00005339	new mRNA
TCONS_00005348	new mRNA
TCONS_00005349	new mRNA
TCONS_00005351	new mRNA
TCONS_00005367	new mRNA
TCONS_00005368	new mRNA
TCONS_00005379	new mRNA
TCONS_00005389	new mRNA
TCONS_00005397	new mRNA
TCONS_00005406	new mRNA
TCONS_00005407	new mRNA
TCONS_00005417	new mRNA
TCONS_00005420	new mRNA
TCONS_00005424	new mRNA
TCONS_00005426	new mRNA
TCONS_00005428	new mRNA
TCONS_00005431	new mRNA
TCONS_00005453	new mRNA
TCONS_00005457	new mRNA
TCONS_00005465	new mRNA
TCONS_00005468	new mRNA
TCONS_00005487	new mRNA
TCONS_00005488	new mRNA
TCONS_00005499	new mRNA
TCONS_00005504	new mRNA
TCONS_00005508	new mRNA
TCONS_00005509	new mRNA
TCONS_00005510	new mRNA
TCONS_00005511	new mRNA
TCONS_00005514	new mRNA
TCONS_00005533	new mRNA
TCONS_00005535	new mRNA
TCONS_00005536	new mRNA
TCONS_00005543	new mRNA
TCONS_00005548	new mRNA
TCONS_00005553	new mRNA
TCONS_00005554	new mRNA
TCONS_00005555	new mRNA
TCONS_00005556	new mRNA
TCONS_00005567	new mRNA
TCONS_00005580	new mRNA
TCONS_00005591	new mRNA
TCONS_00005598	new mRNA
TCONS_00005608	new mRNA
TCONS_00005610	new mRNA
TCONS_00005615	new mRNA
TCONS_00005637	new mRNA
TCONS_00005686	new mRNA
TCONS_00005687	new mRNA
TCONS_00005688	new mRNA
TCONS_00005690	new mRNA
TCONS_00005697	new mRNA
TCONS_00005698	new mRNA
TCONS_00005714	new mRNA
TCONS_00005715	new mRNA
TCONS_00005729	new mRNA
TCONS_00005767	new mRNA
TCONS_00005768	new mRNA
TCONS_00005782	new mRNA
TCONS_00005784	new mRNA
TCONS_00005795	new mRNA
TCONS_00005797	new mRNA
TCONS_00005813	new mRNA
TCONS_00005829	new mRNA
TCONS_00005830	new mRNA
TCONS_00005835	new mRNA
TCONS_00005840	new mRNA
TCONS_00005846	new mRNA
TCONS_00005851	new mRNA
TCONS_00005852	new mRNA
TCONS_00005856	new mRNA
TCONS_00005875	new mRNA
TCONS_00005907	new mRNA
TCONS_00005908	new mRNA
TCONS_00005909	new mRNA
TCONS_00005918	new mRNA
TCONS_00005920	new mRNA
TCONS_00005925	new mRNA
TCONS_00005935	new mRNA
TCONS_00005939	new mRNA
TCONS_00005940	new mRNA
TCONS_00005947	new mRNA
TCONS_00005949	new mRNA
TCONS_00005953	new mRNA
TCONS_00005972	new mRNA
TCONS_00005973	new mRNA
TCONS_00005975	new mRNA
TCONS_00005977	new mRNA
TCONS_00005983	new mRNA
TCONS_00005988	new mRNA
TCONS_00005989	new mRNA
TCONS_00005993	new mRNA
TCONS_00006025	new mRNA
TCONS_00006026	new mRNA
TCONS_00006027	new mRNA
TCONS_00006033	new mRNA
TCONS_00006036	new mRNA
TCONS_00006037	new mRNA
TCONS_00006038	new mRNA
TCONS_00006041	new mRNA
TCONS_00006063	new mRNA
TCONS_00006065	new mRNA
TCONS_00006067	new mRNA
TCONS_00006068	new mRNA
TCONS_00006070	new mRNA
TCONS_00006071	new mRNA
TCONS_00006088	new mRNA
TCONS_00006125	new mRNA
TCONS_00006139	new mRNA
TCONS_00006140	new mRNA
TCONS_00006154	new mRNA
TCONS_00006155	new mRNA
TCONS_00006156	new mRNA
TCONS_00006157	new mRNA
TCONS_00006173	new mRNA
TCONS_00006181	new mRNA
TCONS_00006182	new mRNA
TCONS_00006210	new mRNA
TCONS_00006214	new mRNA
TCONS_00006239	new mRNA
TCONS_00006241	new mRNA
TCONS_00006242	new mRNA
TCONS_00006243	new mRNA
TCONS_00006245	new mRNA
TCONS_00006246	new mRNA
TCONS_00006251	new mRNA
TCONS_00006254	new mRNA
TCONS_00006256	new mRNA
TCONS_00006257	new mRNA
TCONS_00006261	new mRNA
TCONS_00006265	new mRNA
TCONS_00006267	new mRNA
TCONS_00006268	new mRNA
TCONS_00006271	new mRNA
TCONS_00006272	new mRNA
TCONS_00006277	new mRNA
TCONS_00006281	new mRNA
TCONS_00006294	new mRNA
TCONS_00006300	new mRNA
TCONS_00006301	new mRNA
TCONS_00006304	new mRNA
TCONS_00006309	new mRNA
TCONS_00006330	new mRNA
TCONS_00006335	new mRNA
TCONS_00006336	new mRNA
TCONS_00006340	new mRNA
TCONS_00006349	new mRNA
TCONS_00006359	new mRNA
TCONS_00006363	new mRNA
TCONS_00006364	new mRNA
TCONS_00006418	new mRNA
TCONS_00006419	new mRNA
TCONS_00006422	new mRNA
TCONS_00006426	new mRNA
TCONS_00006427	new mRNA
TCONS_00006432	new mRNA
TCONS_00006433	new mRNA
TCONS_00006437	new mRNA
TCONS_00006439	new mRNA
TCONS_00006452	new mRNA
TCONS_00006455	new mRNA
TCONS_00006461	new mRNA
TCONS_00006474	new mRNA
TCONS_00006476	new mRNA
TCONS_00006477	new mRNA
TCONS_00006495	new mRNA
TCONS_00006509	new mRNA
TCONS_00006510	new mRNA
TCONS_00006511	new mRNA
TCONS_00006514	new mRNA
TCONS_00006521	new mRNA
TCONS_00006524	new mRNA
TCONS_00006525	new mRNA
TCONS_00006528	new mRNA
TCONS_00006529	new mRNA
TCONS_00006538	new mRNA
TCONS_00006543	new mRNA
TCONS_00006547	new mRNA
TCONS_00006565	new mRNA
TCONS_00006566	new mRNA
TCONS_00006569	new mRNA
TCONS_00006570	new mRNA
TCONS_00006572	new mRNA
TCONS_00006589	new mRNA
TCONS_00006592	new mRNA
TCONS_00006593	new mRNA
TCONS_00006596	new mRNA
TCONS_00006597	new mRNA
TCONS_00006598	new mRNA
TCONS_00006600	new mRNA
TCONS_00006601	new mRNA
TCONS_00006603	new mRNA
TCONS_00006604	new mRNA
TCONS_00006606	new mRNA
TCONS_00006608	new mRNA
TCONS_00006614	new mRNA
TCONS_00006615	new mRNA
TCONS_00006618	new mRNA
TCONS_00006619	new mRNA
TCONS_00006632	new mRNA
TCONS_00006633	new mRNA
TCONS_00006635	new mRNA
TCONS_00006636	new mRNA
TCONS_00006651	new mRNA
TCONS_00006652	new mRNA
TCONS_00006657	new mRNA
TCONS_00006663	new mRNA
TCONS_00006665	new mRNA
TCONS_00006667	new mRNA
TCONS_00006668	new mRNA
TCONS_00006675	new mRNA
TCONS_00006681	new mRNA
TCONS_00006688	new mRNA
TCONS_00006708	new mRNA
TCONS_00006709	new mRNA
TCONS_00006710	new mRNA
TCONS_00006722	new mRNA
TCONS_00006726	new mRNA
TCONS_00006727	new mRNA
TCONS_00006728	new mRNA
TCONS_00006732	new mRNA
TCONS_00006744	new mRNA
TCONS_00006758	new mRNA
TCONS_00006765	new mRNA
TCONS_00006767	new mRNA
TCONS_00006768	new mRNA
TCONS_00006805	new mRNA
TCONS_00006810	new mRNA
TCONS_00006812	new mRNA
TCONS_00006813	new mRNA
TCONS_00006815	new mRNA
TCONS_00006816	new mRNA
TCONS_00006817	new mRNA
TCONS_00006818	new mRNA
TCONS_00006821	new mRNA
TCONS_00006824	new mRNA
TCONS_00006825	new mRNA
TCONS_00006840	new mRNA
TCONS_00006851	new mRNA
TCONS_00006853	new mRNA
TCONS_00006858	new mRNA
TCONS_00006859	new mRNA
TCONS_00006862	new mRNA
TCONS_00006864	new mRNA
TCONS_00006878	new mRNA
TCONS_00006881	new mRNA
TCONS_00006896	new mRNA
TCONS_00006906	new mRNA
TCONS_00006927	new mRNA
TCONS_00006928	new mRNA
TCONS_00006929	new mRNA
TCONS_00006931	new mRNA
TCONS_00006937	new mRNA
TCONS_00006938	new mRNA
TCONS_00006943	new mRNA
TCONS_00006945	new mRNA
TCONS_00006949	new mRNA
TCONS_00006950	new mRNA
TCONS_00006955	new mRNA
TCONS_00006957	new mRNA
TCONS_00006961	new mRNA
TCONS_00006962	new mRNA
TCONS_00006967	new mRNA
TCONS_00006983	new mRNA
TCONS_00007004	new mRNA
TCONS_00007005	new mRNA
TCONS_00007008	new mRNA
TCONS_00007009	new mRNA
TCONS_00007024	new mRNA
TCONS_00007025	new mRNA
TCONS_00007050	new mRNA
TCONS_00007052	new mRNA
TCONS_00007053	new mRNA
TCONS_00007054	new mRNA
TCONS_00007072	new mRNA
TCONS_00007086	new mRNA
TCONS_00007087	new mRNA
TCONS_00007089	new mRNA
TCONS_00007092	new mRNA
TCONS_00007095	new mRNA
TCONS_00007105	new mRNA
TCONS_00007106	new mRNA
TCONS_00007114	new mRNA
TCONS_00007120	new mRNA
TCONS_00007123	new mRNA
TCONS_00007130	new mRNA
TCONS_00007154	new mRNA
TCONS_00007156	new mRNA
TCONS_00007157	new mRNA
TCONS_00007169	new mRNA
TCONS_00007170	new mRNA
TCONS_00007176	new mRNA
TCONS_00007183	new mRNA
TCONS_00007208	new mRNA
TCONS_00007209	new mRNA
TCONS_00007225	new mRNA
TCONS_00007230	new mRNA
TCONS_00007231	new mRNA
TCONS_00007237	new mRNA
TCONS_00007240	new mRNA
TCONS_00007246	new mRNA
TCONS_00007247	new mRNA
TCONS_00007258	new mRNA
TCONS_00007259	new mRNA
TCONS_00007261	new mRNA
TCONS_00007264	new mRNA
TCONS_00007346	new mRNA
TCONS_00007348	new mRNA
TCONS_00007353	new mRNA
TCONS_00007365	new mRNA
TCONS_00007369	new mRNA
TCONS_00007390	new mRNA
TCONS_00007406	new mRNA
TCONS_00007414	new mRNA
TCONS_00007425	new mRNA
TCONS_00007426	new mRNA
TCONS_00007437	new mRNA
TCONS_00007443	new mRNA
TCONS_00007445	new mRNA
TCONS_00007447	new mRNA
TCONS_00007450	new mRNA
TCONS_00007451	new mRNA
TCONS_00007462	new mRNA
TCONS_00007467	new mRNA
TCONS_00007468	new mRNA
TCONS_00007494	new mRNA
TCONS_00007502	new mRNA
TCONS_00007504	new mRNA
TCONS_00007522	new mRNA
TCONS_00007531	new mRNA
TCONS_00007532	new mRNA
TCONS_00007549	new mRNA
TCONS_00007560	new mRNA
TCONS_00007562	new mRNA
TCONS_00007584	new mRNA
TCONS_00007586	new mRNA
TCONS_00007590	new mRNA
TCONS_00007701	new mRNA
TCONS_00007703	new mRNA
TCONS_00007713	new mRNA
TCONS_00007719	new mRNA
TCONS_00007774	new mRNA
TCONS_00007866	new mRNA
TCONS_00007869	new mRNA
TCONS_00007878	new mRNA
TCONS_00007895	new mRNA
TCONS_00007900	new mRNA
TCONS_00007929	new mRNA
TCONS_00007933	new mRNA
TCONS_00007954	new mRNA
TCONS_00007975	new mRNA
TCONS_00007978	new mRNA
TCONS_00007979	new mRNA
TCONS_00007982	new mRNA
TCONS_00007983	new mRNA
TCONS_00007986	new mRNA
TCONS_00007987	new mRNA
TCONS_00007996	new mRNA
TCONS_00007997	new mRNA
TCONS_00007998	new mRNA
TCONS_00008001	new mRNA
TCONS_00008003	new mRNA
TCONS_00008011	new mRNA
TCONS_00008014	new mRNA
TCONS_00008020	new mRNA
TCONS_00008028	new mRNA
TCONS_00008030	new mRNA
TCONS_00008031	new mRNA
TCONS_00008039	new mRNA
TCONS_00008041	new mRNA
TCONS_00008049	new mRNA
TCONS_00008054	new mRNA
TCONS_00008055	new mRNA
TCONS_00008056	new mRNA
TCONS_00008063	new mRNA
TCONS_00008087	new mRNA
TCONS_00008088	new mRNA
TCONS_00008089	new mRNA
TCONS_00008107	new mRNA
TCONS_00008108	new mRNA
TCONS_00008111	new mRNA
TCONS_00008120	new mRNA
TCONS_00008144	new mRNA
TCONS_00008146	new mRNA
TCONS_00008153	new mRNA
TCONS_00008154	new mRNA
TCONS_00008177	new mRNA
TCONS_00008178	new mRNA
TCONS_00008194	new mRNA
TCONS_00008200	new mRNA
TCONS_00008201	new mRNA
TCONS_00008202	new mRNA
TCONS_00008204	new mRNA
TCONS_00008205	new mRNA
TCONS_00008207	new mRNA
TCONS_00008211	new mRNA
TCONS_00008218	new mRNA
TCONS_00008219	new mRNA
TCONS_00008232	new mRNA
TCONS_00008235	new mRNA
TCONS_00008249	new mRNA
TCONS_00008263	new mRNA
TCONS_00008266	new mRNA
TCONS_00008274	new mRNA
TCONS_00008276	new mRNA
TCONS_00008277	new mRNA
TCONS_00008282	new mRNA
TCONS_00008283	new mRNA
TCONS_00008284	new mRNA
TCONS_00008295	new mRNA
TCONS_00008297	new mRNA
TCONS_00008299	new mRNA
TCONS_00008300	new mRNA
TCONS_00008316	new mRNA
TCONS_00008318	new mRNA
TCONS_00008330	new mRNA
TCONS_00008331	new mRNA
TCONS_00008334	new mRNA
TCONS_00008336	new mRNA
TCONS_00008337	new mRNA
TCONS_00008338	new mRNA
TCONS_00008342	new mRNA
TCONS_00008357	new mRNA
TCONS_00008372	new mRNA
TCONS_00008374	new mRNA
TCONS_00008375	new mRNA
TCONS_00008376	new mRNA
TCONS_00008382	new mRNA
TCONS_00008390	new mRNA
TCONS_00008392	new mRNA
TCONS_00008393	new mRNA
TCONS_00008395	new mRNA
TCONS_00008396	new mRNA
TCONS_00008404	new mRNA
TCONS_00008407	new mRNA
TCONS_00008408	new mRNA
TCONS_00008418	new mRNA
TCONS_00008486	new mRNA
TCONS_00008487	new mRNA
TCONS_00008492	new mRNA
TCONS_00008501	new mRNA
TCONS_00008502	new mRNA
TCONS_00008507	new mRNA
TCONS_00008508	new mRNA
TCONS_00008511	new mRNA
TCONS_00008512	new mRNA
TCONS_00008517	new mRNA
TCONS_00008524	new mRNA
TCONS_00008536	new mRNA
TCONS_00008538	new mRNA
TCONS_00008540	new mRNA
TCONS_00008552	new mRNA
TCONS_00008554	new mRNA
TCONS_00008556	new mRNA
TCONS_00008557	new mRNA
TCONS_00008558	new mRNA
TCONS_00008567	new mRNA
TCONS_00008569	new mRNA
TCONS_00008571	new mRNA
TCONS_00008572	new mRNA
TCONS_00008581	new mRNA
TCONS_00008582	new mRNA
TCONS_00008583	new mRNA
TCONS_00008589	new mRNA
TCONS_00008590	new mRNA
TCONS_00008591	new mRNA
TCONS_00008592	new mRNA
TCONS_00008668	new mRNA
TCONS_00008680	new mRNA
TCONS_00008682	new mRNA
TCONS_00008686	new mRNA
TCONS_00008695	new mRNA
TCONS_00008696	new mRNA
TCONS_00008729	new mRNA
TCONS_00008732	new mRNA
TCONS_00008752	new mRNA
TCONS_00008773	new mRNA
TCONS_00008776	new mRNA
TCONS_00008777	new mRNA
TCONS_00008841	new mRNA
TCONS_00008845	new mRNA
TCONS_00008850	new mRNA
TCONS_00008851	new mRNA
TCONS_00008858	new mRNA
TCONS_00008859	new mRNA
TCONS_00008860	new mRNA
TCONS_00008874	new mRNA
TCONS_00008881	new mRNA
TCONS_00008885	new mRNA
TCONS_00008999	new mRNA
TCONS_00009014	new mRNA
TCONS_00009016	new mRNA
TCONS_00009020	new mRNA
TCONS_00009037	new mRNA
TCONS_00009047	new mRNA
TCONS_00009052	new mRNA
TCONS_00009067	new mRNA
TCONS_00009068	new mRNA
TCONS_00009073	new mRNA
TCONS_00009085	new mRNA
TCONS_00009092	new mRNA
TCONS_00009101	new mRNA
TCONS_00009102	new mRNA
TCONS_00009115	new mRNA
TCONS_00009122	new mRNA
TCONS_00009133	new mRNA
TCONS_00009134	new mRNA
TCONS_00009135	new mRNA
TCONS_00009136	new mRNA
TCONS_00009150	new mRNA
TCONS_00009162	new mRNA
TCONS_00009163	new mRNA
TCONS_00009171	new mRNA
TCONS_00009172	new mRNA
TCONS_00009178	new mRNA
TCONS_00009179	new mRNA
TCONS_00009181	new mRNA
TCONS_00009184	new mRNA
TCONS_00009186	new mRNA
TCONS_00009196	new mRNA
TCONS_00009198	new mRNA
TCONS_00009203	new mRNA
TCONS_00009211	new mRNA
TCONS_00009212	new mRNA
TCONS_00009215	new mRNA
TCONS_00009228	new mRNA
TCONS_00009232	new mRNA
TCONS_00009246	new mRNA
TCONS_00009285	new mRNA
TCONS_00009286	new mRNA
TCONS_00009289	new mRNA
TCONS_00009291	new mRNA
TCONS_00009293	new mRNA
TCONS_00009295	new mRNA
TCONS_00009296	new mRNA
TCONS_00009297	new mRNA
TCONS_00009302	new mRNA
TCONS_00009304	new mRNA
TCONS_00009305	new mRNA
TCONS_00009328	new mRNA
TCONS_00009331	new mRNA
TCONS_00009335	new mRNA
TCONS_00009340	new mRNA
TCONS_00009341	new mRNA
TCONS_00009346	new mRNA
TCONS_00009353	new mRNA
TCONS_00009354	new mRNA
TCONS_00009355	new mRNA
TCONS_00009357	new mRNA
TCONS_00009359	new mRNA
TCONS_00009370	new mRNA
TCONS_00009381	new mRNA
TCONS_00009382	new mRNA
TCONS_00009393	new mRNA
TCONS_00009394	new mRNA
TCONS_00009404	new mRNA
TCONS_00009406	new mRNA
TCONS_00009407	new mRNA
TCONS_00009415	new mRNA
TCONS_00009451	new mRNA
TCONS_00009453	new mRNA
TCONS_00009466	new mRNA
TCONS_00009468	new mRNA
TCONS_00009470	new mRNA
TCONS_00009495	new mRNA
TCONS_00009497	new mRNA
TCONS_00009505	new mRNA
TCONS_00009506	new mRNA
TCONS_00009511	new mRNA
TCONS_00009512	new mRNA
TCONS_00009549	new mRNA
TCONS_00009551	new mRNA
TCONS_00009552	new mRNA
TCONS_00009611	new mRNA
TCONS_00009629	new mRNA
TCONS_00009630	new mRNA
TCONS_00009631	new mRNA
TCONS_00009653	new mRNA
TCONS_00009658	new mRNA
TCONS_00009660	new mRNA
TCONS_00009675	new mRNA
TCONS_00009676	new mRNA
TCONS_00009678	new mRNA
TCONS_00009683	new mRNA
TCONS_00009686	new mRNA
TCONS_00009694	new mRNA
TCONS_00009695	new mRNA
TCONS_00009720	new mRNA
TCONS_00009726	new mRNA
TCONS_00009736	new mRNA
TCONS_00009737	new mRNA
TCONS_00009743	new mRNA
TCONS_00009747	new mRNA
TCONS_00009748	new mRNA
TCONS_00009749	new mRNA
TCONS_00009765	new mRNA
TCONS_00009766	new mRNA
TCONS_00009769	new mRNA
TCONS_00009775	new mRNA
TCONS_00009778	new mRNA
TCONS_00009780	new mRNA
TCONS_00009781	new mRNA
TCONS_00009785	new mRNA
TCONS_00009786	new mRNA
TCONS_00009788	new mRNA
TCONS_00009791	new mRNA
TCONS_00009797	new mRNA
TCONS_00009800	new mRNA
TCONS_00009809	new mRNA
TCONS_00009811	new mRNA
TCONS_00009812	new mRNA
TCONS_00009816	new mRNA
TCONS_00009817	new mRNA
TCONS_00009822	new mRNA
TCONS_00009825	new mRNA
TCONS_00009828	new mRNA
TCONS_00009831	new mRNA
TCONS_00009833	new mRNA
TCONS_00009834	new mRNA
TCONS_00009837	new mRNA
TCONS_00009844	new mRNA
TCONS_00009851	new mRNA
TCONS_00009852	new mRNA
TCONS_00009857	new mRNA
TCONS_00009858	new mRNA
TCONS_00009860	new mRNA
TCONS_00009861	new mRNA
TCONS_00009862	new mRNA
TCONS_00009865	new mRNA
TCONS_00009867	new mRNA
TCONS_00009878	new mRNA
TCONS_00009887	new mRNA
TCONS_00009889	new mRNA
TCONS_00009890	new mRNA
TCONS_00009893	new mRNA
TCONS_00009903	new mRNA
TCONS_00009904	new mRNA
TCONS_00009905	new mRNA
TCONS_00009909	new mRNA
TCONS_00009932	new mRNA
TCONS_00009936	new mRNA
TCONS_00009941	new mRNA
TCONS_00009947	new mRNA
TCONS_00009957	new mRNA
TCONS_00009958	new mRNA
TCONS_00009970	new mRNA
TCONS_00009974	new mRNA
TCONS_00009981	new mRNA
TCONS_00010002	new mRNA
TCONS_00010004	new mRNA
TCONS_00010010	new mRNA
TCONS_00010014	new mRNA
TCONS_00010016	new mRNA
TCONS_00010018	new mRNA
TCONS_00010019	new mRNA
TCONS_00010027	new mRNA
TCONS_00010032	new mRNA
TCONS_00010041	new mRNA
TCONS_00010044	new mRNA
TCONS_00010047	new mRNA
TCONS_00010050	new mRNA
TCONS_00010052	new mRNA
TCONS_00010053	new mRNA
TCONS_00010062	new mRNA
TCONS_00010068	new mRNA
TCONS_00010069	new mRNA
TCONS_00010070	new mRNA
TCONS_00010073	new mRNA
TCONS_00010074	new mRNA
TCONS_00010088	new mRNA
TCONS_00010089	new mRNA
TCONS_00010103	new mRNA
TCONS_00010135	new mRNA
TCONS_00010142	new mRNA
TCONS_00010143	new mRNA
TCONS_00010146	new mRNA
TCONS_00010147	new mRNA
TCONS_00010153	new mRNA
TCONS_00010154	new mRNA
TCONS_00010160	new mRNA
TCONS_00010163	new mRNA
TCONS_00010164	new mRNA
TCONS_00010166	new mRNA
TCONS_00010167	new mRNA
TCONS_00010170	new mRNA
TCONS_00010225	new mRNA
TCONS_00010228	new mRNA
TCONS_00010299	new mRNA
TCONS_00010300	new mRNA
TCONS_00010301	new mRNA
TCONS_00010310	new mRNA
TCONS_00010319	new mRNA
TCONS_00010322	new mRNA
TCONS_00010325	new mRNA
TCONS_00010326	new mRNA
TCONS_00010341	new mRNA
TCONS_00010345	new mRNA
TCONS_00010347	new mRNA
TCONS_00010348	new mRNA
TCONS_00010352	new mRNA
TCONS_00010360	new mRNA
TCONS_00010381	new mRNA
TCONS_00010387	new mRNA
TCONS_00010392	new mRNA
TCONS_00010393	new mRNA
TCONS_00010394	new mRNA
TCONS_00010395	new mRNA
TCONS_00010399	new mRNA
TCONS_00010400	new mRNA
TCONS_00010417	new mRNA
TCONS_00010420	new mRNA
TCONS_00010421	new mRNA
TCONS_00010424	new mRNA
TCONS_00010428	new mRNA
TCONS_00010451	new mRNA
TCONS_00010454	new mRNA
TCONS_00010467	new mRNA
TCONS_00010468	new mRNA
TCONS_00010469	new mRNA
TCONS_00010471	new mRNA
TCONS_00010474	new mRNA
TCONS_00010496	new mRNA
TCONS_00010497	new mRNA
TCONS_00010514	new mRNA
TCONS_00010521	new mRNA
TCONS_00010533	new mRNA
TCONS_00010536	new mRNA
TCONS_00010543	new mRNA
TCONS_00010545	new mRNA
TCONS_00010546	new mRNA
TCONS_00010566	new mRNA
TCONS_00010568	new mRNA
TCONS_00010588	new mRNA
TCONS_00010594	new mRNA
TCONS_00010609	new mRNA
TCONS_00010617	new mRNA
TCONS_00010639	new mRNA
TCONS_00010658	new mRNA
TCONS_00010661	new mRNA
TCONS_00010662	new mRNA
TCONS_00010665	new mRNA
TCONS_00010666	new mRNA
TCONS_00010686	new mRNA
TCONS_00010687	new mRNA
TCONS_00010692	new mRNA
TCONS_00010694	new mRNA
TCONS_00010695	new mRNA
TCONS_00010699	new mRNA
TCONS_00010742	new mRNA
TCONS_00010746	new mRNA
TCONS_00010758	new mRNA
TCONS_00010772	new mRNA
TCONS_00010774	new mRNA
TCONS_00010775	new mRNA
TCONS_00010797	new mRNA
TCONS_00010801	new mRNA
TCONS_00010803	new mRNA
TCONS_00010806	new mRNA
TCONS_00010811	new mRNA
TCONS_00010814	new mRNA
TCONS_00010819	new mRNA
TCONS_00010824	new mRNA
TCONS_00010827	new mRNA
TCONS_00010829	new mRNA
TCONS_00010830	new mRNA
TCONS_00010832	new mRNA
TCONS_00010833	new mRNA
TCONS_00010841	new mRNA
TCONS_00010843	new mRNA
TCONS_00010845	new mRNA
TCONS_00010852	new mRNA
TCONS_00010865	new mRNA
TCONS_00010873	new mRNA
TCONS_00010874	new mRNA
TCONS_00010905	new mRNA
TCONS_00010910	new mRNA
TCONS_00010913	new mRNA
TCONS_00010916	new mRNA
TCONS_00010918	new mRNA
TCONS_00010951	new mRNA
TCONS_00010959	new mRNA
TCONS_00010968	new mRNA
TCONS_00010985	new mRNA
TCONS_00010986	new mRNA
TCONS_00010987	new mRNA
TCONS_00010997	new mRNA
TCONS_00011004	new mRNA
TCONS_00011028	new mRNA
TCONS_00011030	new mRNA
TCONS_00011031	new mRNA
TCONS_00011047	new mRNA
TCONS_00011048	new mRNA
TCONS_00011050	new mRNA
TCONS_00011051	new mRNA
TCONS_00011052	new mRNA
TCONS_00011053	new mRNA
TCONS_00011058	new mRNA
TCONS_00011074	new mRNA
TCONS_00011076	new mRNA
TCONS_00011077	new mRNA
TCONS_00011079	new mRNA
TCONS_00011092	new mRNA
TCONS_00011094	new mRNA
TCONS_00011096	new mRNA
TCONS_00011097	new mRNA
TCONS_00011100	new mRNA
TCONS_00011104	new mRNA
TCONS_00011106	new mRNA
TCONS_00011107	new mRNA
TCONS_00011108	new mRNA
TCONS_00011115	new mRNA
TCONS_00011120	new mRNA
TCONS_00011128	new mRNA
TCONS_00011135	new mRNA
TCONS_00011142	new mRNA
TCONS_00011143	new mRNA
TCONS_00011149	new mRNA
TCONS_00011150	new mRNA
TCONS_00011173	new mRNA
TCONS_00011175	new mRNA
TCONS_00011178	new mRNA
TCONS_00011179	new mRNA
TCONS_00011186	new mRNA
TCONS_00011194	new mRNA
TCONS_00011202	new mRNA
TCONS_00011205	new mRNA
TCONS_00011207	new mRNA
TCONS_00011208	new mRNA
TCONS_00011211	new mRNA
TCONS_00011217	new mRNA
TCONS_00011230	new mRNA
TCONS_00011248	new mRNA
TCONS_00011268	new mRNA
TCONS_00011275	new mRNA
TCONS_00011279	new mRNA
TCONS_00011281	new mRNA
TCONS_00011284	new mRNA
TCONS_00011285	new mRNA
TCONS_00011287	new mRNA
TCONS_00011290	new mRNA
TCONS_00011296	new mRNA
TCONS_00011309	new mRNA
TCONS_00011310	new mRNA
TCONS_00011317	new mRNA
TCONS_00011319	new mRNA
TCONS_00011321	new mRNA
TCONS_00011324	new mRNA
TCONS_00011325	new mRNA
TCONS_00011332	new mRNA
TCONS_00011334	new mRNA
TCONS_00011344	new mRNA
TCONS_00011346	new mRNA
TCONS_00011347	new mRNA
TCONS_00011349	new mRNA
TCONS_00011352	new mRNA
TCONS_00011353	new mRNA
TCONS_00011360	new mRNA
TCONS_00011362	new mRNA
TCONS_00011379	new mRNA
TCONS_00011380	new mRNA
TCONS_00011401	new mRNA
TCONS_00011408	new mRNA
TCONS_00011410	new mRNA
TCONS_00011421	new mRNA
TCONS_00011442	new mRNA
TCONS_00011444	new mRNA
TCONS_00011445	new mRNA
TCONS_00011458	new mRNA
TCONS_00011460	new mRNA
TCONS_00011463	new mRNA
TCONS_00011465	new mRNA
TCONS_00011468	new mRNA
TCONS_00011469	new mRNA
TCONS_00011472	new mRNA
TCONS_00011482	new mRNA
TCONS_00011497	new mRNA
TCONS_00011512	new mRNA
TCONS_00011517	new mRNA
TCONS_00011518	new mRNA
TCONS_00011536	new mRNA
TCONS_00011537	new mRNA
TCONS_00011558	new mRNA
TCONS_00011565	new mRNA
TCONS_00011577	new mRNA
TCONS_00011581	new mRNA
TCONS_00011582	new mRNA
TCONS_00011603	new mRNA
TCONS_00011612	new mRNA
TCONS_00011613	new mRNA
TCONS_00011627	new mRNA
TCONS_00011628	new mRNA
TCONS_00011636	new mRNA
TCONS_00011638	new mRNA
TCONS_00011639	new mRNA
TCONS_00011646	new mRNA
TCONS_00011658	new mRNA
TCONS_00011664	new mRNA
TCONS_00011666	new mRNA
TCONS_00011667	new mRNA
TCONS_00011668	new mRNA
TCONS_00011669	new mRNA
TCONS_00011677	new mRNA
TCONS_00011678	new mRNA
TCONS_00011684	new mRNA
TCONS_00011687	new mRNA
TCONS_00011693	new mRNA
TCONS_00011702	new mRNA
TCONS_00011703	new mRNA
TCONS_00011721	new mRNA
TCONS_00011724	new mRNA
TCONS_00011726	new mRNA
TCONS_00011732	new mRNA
TCONS_00011773	new mRNA
TCONS_00011774	new mRNA
TCONS_00011779	new mRNA
TCONS_00011780	new mRNA
TCONS_00011783	new mRNA
TCONS_00011785	new mRNA
TCONS_00011787	new mRNA
TCONS_00011788	new mRNA
TCONS_00011811	new mRNA
TCONS_00011812	new mRNA
TCONS_00011819	new mRNA
TCONS_00011822	new mRNA
TCONS_00011826	new mRNA
TCONS_00011838	new mRNA
TCONS_00011849	new mRNA
TCONS_00011850	new mRNA
TCONS_00011852	new mRNA
TCONS_00011862	new mRNA
TCONS_00011868	new mRNA
TCONS_00011871	new mRNA
TCONS_00011874	new mRNA
TCONS_00011879	new mRNA
TCONS_00011884	new mRNA
TCONS_00011886	new mRNA
TCONS_00011890	new mRNA
TCONS_00011891	new mRNA
TCONS_00011893	new mRNA
TCONS_00011899	new mRNA
TCONS_00011900	new mRNA
TCONS_00011903	new mRNA
TCONS_00011905	new mRNA
TCONS_00011908	new mRNA
TCONS_00011943	new mRNA
TCONS_00011952	new mRNA
TCONS_00011964	new mRNA
TCONS_00011968	new mRNA
TCONS_00011980	new mRNA
TCONS_00011984	new mRNA
TCONS_00011987	new mRNA
TCONS_00011988	new mRNA
TCONS_00011989	new mRNA
TCONS_00012007	new mRNA
TCONS_00012008	new mRNA
TCONS_00012009	new mRNA
TCONS_00012031	new mRNA
TCONS_00012035	new mRNA
TCONS_00012036	new mRNA
TCONS_00012050	new mRNA
TCONS_00012051	new mRNA
TCONS_00012052	new mRNA
TCONS_00012056	new mRNA
TCONS_00012057	new mRNA
TCONS_00012060	new mRNA
TCONS_00012064	new mRNA
TCONS_00012065	new mRNA
TCONS_00012068	new mRNA
TCONS_00012069	new mRNA
TCONS_00012076	new mRNA
TCONS_00012083	new mRNA
TCONS_00012086	new mRNA
TCONS_00012105	new mRNA
TCONS_00012107	new mRNA
TCONS_00012110	new mRNA
TCONS_00012135	new mRNA
TCONS_00012136	new mRNA
TCONS_00012144	new mRNA
TCONS_00012152	new mRNA
TCONS_00012163	new mRNA
TCONS_00012178	new mRNA
TCONS_00012181	new mRNA
TCONS_00012192	new mRNA
TCONS_00012201	new mRNA
TCONS_00012203	new mRNA
TCONS_00012204	new mRNA
TCONS_00012229	new mRNA
TCONS_00012238	new mRNA
TCONS_00012245	new mRNA
TCONS_00012247	new mRNA
TCONS_00012259	new mRNA
TCONS_00012261	new mRNA
TCONS_00012262	new mRNA
TCONS_00012265	new mRNA
TCONS_00012266	new mRNA
TCONS_00012285	new mRNA
TCONS_00012307	new mRNA
TCONS_00012309	new mRNA
TCONS_00012312	new mRNA
TCONS_00012313	new mRNA
TCONS_00012315	new mRNA
TCONS_00012316	new mRNA
TCONS_00012331	new mRNA
TCONS_00012332	new mRNA
TCONS_00012333	new mRNA
TCONS_00012335	new mRNA
TCONS_00012336	new mRNA
TCONS_00012337	new mRNA
TCONS_00012338	new mRNA
TCONS_00012345	new mRNA
TCONS_00012347	new mRNA
TCONS_00012351	new mRNA
TCONS_00012352	new mRNA
TCONS_00012354	new mRNA
TCONS_00012363	new mRNA
TCONS_00012364	new mRNA
TCONS_00012365	new mRNA
TCONS_00012366	new mRNA
TCONS_00012367	new mRNA
TCONS_00012368	new mRNA
TCONS_00012369	new mRNA
TCONS_00012383	new mRNA
TCONS_00012385	new mRNA
TCONS_00012389	new mRNA
TCONS_00012399	new mRNA
TCONS_00012400	new mRNA
TCONS_00012414	new mRNA
TCONS_00012418	new mRNA
TCONS_00012419	new mRNA
TCONS_00012420	new mRNA
TCONS_00012422	new mRNA
TCONS_00012423	new mRNA
TCONS_00012427	new mRNA
TCONS_00012428	new mRNA
TCONS_00012430	new mRNA
TCONS_00012441	new mRNA
TCONS_00012442	new mRNA
TCONS_00012450	new mRNA
TCONS_00012461	new mRNA
TCONS_00012464	new mRNA
TCONS_00012480	new mRNA
TCONS_00012481	new mRNA
TCONS_00012487	new mRNA
TCONS_00012488	new mRNA
TCONS_00012489	new mRNA
TCONS_00012490	new mRNA
TCONS_00012491	new mRNA
TCONS_00012541	new mRNA
TCONS_00012542	new mRNA
TCONS_00012553	new mRNA
TCONS_00012558	new mRNA
TCONS_00012559	new mRNA
TCONS_00012560	new mRNA
TCONS_00012567	new mRNA
TCONS_00012577	new mRNA
TCONS_00012585	new mRNA
TCONS_00012588	new mRNA
TCONS_00012592	new mRNA
TCONS_00012593	new mRNA
TCONS_00012598	new mRNA
TCONS_00012600	new mRNA
TCONS_00012612	new mRNA
TCONS_00012616	new mRNA
TCONS_00012620	new mRNA
TCONS_00012621	new mRNA
TCONS_00012626	new mRNA
TCONS_00012632	new mRNA
TCONS_00012639	new mRNA
TCONS_00012640	new mRNA
TCONS_00012644	new mRNA
TCONS_00012657	new mRNA
TCONS_00012658	new mRNA
TCONS_00012664	new mRNA
TCONS_00012665	new mRNA
TCONS_00012668	new mRNA
TCONS_00012670	new mRNA
TCONS_00012671	new mRNA
TCONS_00012678	new mRNA
TCONS_00012681	new mRNA
TCONS_00012685	new mRNA
TCONS_00012687	new mRNA
TCONS_00012694	new mRNA
TCONS_00012696	new mRNA
TCONS_00012697	new mRNA
TCONS_00012701	new mRNA
TCONS_00012708	new mRNA
TCONS_00012709	new mRNA
TCONS_00012711	new mRNA
TCONS_00012712	new mRNA
TCONS_00012716	new mRNA
TCONS_00012733	new mRNA
TCONS_00012737	new mRNA
TCONS_00012738	new mRNA
TCONS_00012739	new mRNA
TCONS_00012747	new mRNA
TCONS_00012748	new mRNA
TCONS_00012750	new mRNA
TCONS_00012752	new mRNA
TCONS_00012754	new mRNA
TCONS_00012756	new mRNA
TCONS_00012757	new mRNA
TCONS_00012758	new mRNA
TCONS_00012760	new mRNA
TCONS_00012762	new mRNA
TCONS_00012765	new mRNA
TCONS_00012766	new mRNA
TCONS_00012767	new mRNA
TCONS_00012768	new mRNA
TCONS_00012773	new mRNA
TCONS_00012782	new mRNA
TCONS_00012784	new mRNA
TCONS_00012787	new mRNA
TCONS_00012791	new mRNA
TCONS_00012818	new mRNA
TCONS_00012823	new mRNA
TCONS_00012824	new mRNA
TCONS_00012831	new mRNA
TCONS_00012836	new mRNA
TCONS_00012837	new mRNA
[truncated: 34,755 more rows]
