# Supplementary material for: Identification and analysis of long non-coding RNAs that are involved in inflammatory process in response to transmissible gastroenteritis virus infection
Source: BMC Genomics. 2019 Nov 4;20:806. doi: 10.1186/s12864-019-6156-5 (PMC6829948; doi:10.1186/s12864-019-6156-5)
Supplement: Supplementary file 2 — Additional file 2: Table S2. Classification of the lncRNAs of IPEC-J2. [file 12864_2019_6156_MOESM2_ESM.xlsx]

## Sheet: 2. lncRNA分类
Table S2 | Classification of the lncRNAs of IPEC-J2
LncRNA ID	Type
ENSSSCT00000035396	antisense_lncRNA
ENSSSCT00000033122	lincRNA
ENSSSCT00000036566	lincRNA
ENSSSCT00000035310	lincRNA
ENSSSCT00000033200	antisense_lncRNA
ENSSSCT00000035300	lincRNA
ENSSSCT00000034440	lincRNA
ENSSSCT00000035818	lincRNA
ENSSSCT00000035223	lincRNA
ENSSSCT00000032675	lincRNA
ENSSSCT00000035104	lincRNA
ENSSSCT00000034101	lincRNA
ENSSSCT00000035385	lincRNA
ENSSSCT00000033492	lincRNA
ENSSSCT00000034269	lincRNA
ENSSSCT00000036527	lincRNA
ENSSSCT00000035695	antisense_lncRNA
ENSSSCT00000035481	lincRNA
ENSSSCT00000035961	antisense_lncRNA
ENSSSCT00000034917	lincRNA
ENSSSCT00000035815	lincRNA
ENSSSCT00000035766	lincRNA
ENSSSCT00000034295	lincRNA
ENSSSCT00000035003	lincRNA
ENSSSCT00000033734	lincRNA
ENSSSCT00000036121	lincRNA
ENSSSCT00000032982	lincRNA
ENSSSCT00000036173	lincRNA
ENSSSCT00000035641	lincRNA
ENSSSCT00000033827	lincRNA
ENSSSCT00000032878	lincRNA
ENSSSCT00000034922	lincRNA
ENSSSCT00000013241	lincRNA
ENSSSCT00000013242	lincRNA
ENSSSCT00000036417	lincRNA
ENSSSCT00000034037	lincRNA
ENSSSCT00000033019	lincRNA
ENSSSCT00000035285	lincRNA
ENSSSCT00000035831	antisense_lncRNA
ENSSSCT00000034347	antisense_lncRNA
ENSSSCT00000033712	lincRNA
ENSSSCT00000035847	lincRNA
ENSSSCT00000035984	lincRNA
ENSSSCT00000035380	lincRNA
ENSSSCT00000034944	antisense_lncRNA
ENSSSCT00000034949	antisense_lncRNA
ENSSSCT00000034017	lincRNA
ENSSSCT00000033052	lincRNA
ENSSSCT00000033443	lincRNA
ENSSSCT00000034733	antisense_lncRNA
ENSSSCT00000035565	lincRNA
ENSSSCT00000034025	lincRNA
ENSSSCT00000034485	lincRNA
ENSSSCT00000035477	lincRNA
ENSSSCT00000036242	antisense_lncRNA
ENSSSCT00000033500	lincRNA
ENSSSCT00000033495	lincRNA
ENSSSCT00000036406	antisense_lncRNA
ENSSSCT00000035184	antisense_lncRNA
ENSSSCT00000036202	antisense_lncRNA
ENSSSCT00000032744	antisense_lncRNA
ENSSSCT00000034982	antisense_lncRNA
TCONS_00003916	Promoter-associated_lncRNA
TCONS_00005042	Promoter-associated_lncRNA
TCONS_00002283	Promoter-associated_lncRNA
TCONS_00006175	Promoter-associated_lncRNA
TCONS_00006174	Promoter-associated_lncRNA
TCONS_00017557	Promoter-associated_lncRNA
TCONS_00018244	Promoter-associated_lncRNA
TCONS_00035806	Promoter-associated_lncRNA
TCONS_00052415	Promoter-associated_lncRNA
TCONS_00052414	Promoter-associated_lncRNA
TCONS_00053952	Promoter-associated_lncRNA
TCONS_00021601	Promoter-associated_lncRNA
TCONS_00062553	Promoter-associated_lncRNA
TCONS_00063090	Promoter-associated_lncRNA
TCONS_00041812	Promoter-associated_lncRNA
TCONS_00068952	Promoter-associated_lncRNA
TCONS_00045168	Promoter-associated_lncRNA
TCONS_00056866	Promoter-associated_lncRNA
TCONS_00057728	Promoter-associated_lncRNA
TCONS_00057726	Promoter-associated_lncRNA
TCONS_00057780	Promoter-associated_lncRNA
TCONS_00048206	Promoter-associated_lncRNA
TCONS_00007227	Promoter-associated_lncRNA
TCONS_00032049	Promoter-associated_lncRNA
TCONS_00004595	UTR_lncRNA
TCONS_00014544	UTR_lncRNA
TCONS_00014552	UTR_lncRNA
TCONS_00037319	UTR_lncRNA
TCONS_00037576	UTR_lncRNA
TCONS_00035837	UTR_lncRNA
TCONS_00055020	UTR_lncRNA
TCONS_00024887	UTR_lncRNA
TCONS_00026872	UTR_lncRNA
TCONS_00027266	UTR_lncRNA
TCONS_00023536	UTR_lncRNA
TCONS_00066883	UTR_lncRNA
TCONS_00068565	UTR_lncRNA
TCONS_00042281	UTR_lncRNA
TCONS_00042663	UTR_lncRNA
TCONS_00046222	UTR_lncRNA
TCONS_00010490	UTR_lncRNA
TCONS_00009718	UTR_lncRNA
TCONS_00010547	UTR_lncRNA
TCONS_00012538	UTR_lncRNA
TCONS_00011909	UTR_lncRNA
TCONS_00013530	UTR_lncRNA
TCONS_00064122	antisense_lncRNA
TCONS_00042602	antisense_lncRNA
TCONS_00020532	antisense_lncRNA
TCONS_00033513	antisense_lncRNA
TCONS_00000799	antisense_lncRNA
TCONS_00032270	antisense_lncRNA
TCONS_00044166	antisense_lncRNA
TCONS_00058754	antisense_lncRNA
TCONS_00024228	antisense_lncRNA
TCONS_00051697	antisense_lncRNA
TCONS_00072091	antisense_lncRNA
TCONS_00038343	antisense_lncRNA
TCONS_00022326	antisense_lncRNA
TCONS_00041484	antisense_lncRNA
TCONS_00022446	antisense_lncRNA
TCONS_00044364	antisense_lncRNA
TCONS_00064461	antisense_lncRNA
TCONS_00041254	antisense_lncRNA
TCONS_00059443	antisense_lncRNA
TCONS_00061762	antisense_lncRNA
TCONS_00050896	antisense_lncRNA
TCONS_00018667	antisense_lncRNA
TCONS_00013788	antisense_lncRNA
TCONS_00055488	antisense_lncRNA
TCONS_00060913	antisense_lncRNA
TCONS_00035779	antisense_lncRNA
TCONS_00052425	antisense_lncRNA
TCONS_00011037	antisense_lncRNA
TCONS_00065915	antisense_lncRNA
TCONS_00046121	antisense_lncRNA
TCONS_00062890	antisense_lncRNA
TCONS_00016536	antisense_lncRNA
TCONS_00039780	antisense_lncRNA
TCONS_00035587	antisense_lncRNA
TCONS_00042972	antisense_lncRNA
TCONS_00020489	antisense_lncRNA
TCONS_00004037	antisense_lncRNA
TCONS_00060788	antisense_lncRNA
TCONS_00041269	antisense_lncRNA
TCONS_00066402	antisense_lncRNA
TCONS_00022327	antisense_lncRNA
TCONS_00047886	antisense_lncRNA
TCONS_00002879	antisense_lncRNA
TCONS_00028173	antisense_lncRNA
TCONS_00037317	antisense_lncRNA
TCONS_00000115	antisense_lncRNA
TCONS_00023643	antisense_lncRNA
TCONS_00062891	antisense_lncRNA
TCONS_00001150	antisense_lncRNA
TCONS_00024227	antisense_lncRNA
TCONS_00050199	antisense_lncRNA
TCONS_00058367	antisense_lncRNA
TCONS_00052427	antisense_lncRNA
TCONS_00038131	antisense_lncRNA
TCONS_00000114	antisense_lncRNA
TCONS_00021302	antisense_lncRNA
TCONS_00036811	antisense_lncRNA
TCONS_00023745	antisense_lncRNA
TCONS_00015212	antisense_lncRNA
TCONS_00036966	antisense_lncRNA
TCONS_00052424	antisense_lncRNA
TCONS_00021655	antisense_lncRNA
TCONS_00035715	antisense_lncRNA
TCONS_00036266	antisense_lncRNA
TCONS_00027365	antisense_lncRNA
TCONS_00055845	antisense_lncRNA
TCONS_00042968	antisense_lncRNA
TCONS_00058461	antisense_lncRNA
TCONS_00029651	antisense_lncRNA
TCONS_00061741	antisense_lncRNA
TCONS_00056768	antisense_lncRNA
TCONS_00066580	antisense_lncRNA
TCONS_00055426	antisense_lncRNA
TCONS_00034784	antisense_lncRNA
TCONS_00037709	antisense_lncRNA
TCONS_00011947	antisense_lncRNA
TCONS_00037316	antisense_lncRNA
TCONS_00043441	antisense_lncRNA
TCONS_00002389	antisense_lncRNA
TCONS_00016588	antisense_lncRNA
TCONS_00030317	antisense_lncRNA
TCONS_00022313	antisense_lncRNA
TCONS_00031773	antisense_lncRNA
TCONS_00072090	antisense_lncRNA
TCONS_00063434	antisense_lncRNA
TCONS_00035588	antisense_lncRNA
TCONS_00038698	antisense_lncRNA
TCONS_00049234	antisense_lncRNA
TCONS_00055334	antisense_lncRNA
TCONS_00066767	antisense_lncRNA
TCONS_00041032	antisense_lncRNA
TCONS_00033514	antisense_lncRNA
TCONS_00007267	antisense_lncRNA
TCONS_00030060	antisense_lncRNA
TCONS_00013789	antisense_lncRNA
TCONS_00007867	antisense_lncRNA
TCONS_00052426	antisense_lncRNA
TCONS_00046120	antisense_lncRNA
TCONS_00019083	antisense_lncRNA
TCONS_00027193	antisense_lncRNA
TCONS_00062787	antisense_lncRNA
TCONS_00017295	antisense_lncRNA
TCONS_00048540	antisense_lncRNA
TCONS_00038697	antisense_lncRNA
TCONS_00014920	antisense_lncRNA
TCONS_00009220	antisense_lncRNA
TCONS_00029386	antisense_lncRNA
TCONS_00011025	antisense_lncRNA
TCONS_00006489	antisense_lncRNA
TCONS_00034538	antisense_lncRNA
TCONS_00011946	antisense_lncRNA
TCONS_00056348	antisense_lncRNA
TCONS_00054460	antisense_lncRNA
TCONS_00007962	antisense_lncRNA
TCONS_00063060	antisense_lncRNA
TCONS_00016155	antisense_lncRNA
TCONS_00014501	antisense_lncRNA
TCONS_00033022	antisense_lncRNA
TCONS_00040319	antisense_lncRNA
TCONS_00001564	antisense_lncRNA
TCONS_00029932	antisense_lncRNA
TCONS_00066154	antisense_lncRNA
TCONS_00045549	antisense_lncRNA
TCONS_00005722	antisense_lncRNA
TCONS_00066300	antisense_lncRNA
TCONS_00066444	antisense_lncRNA
TCONS_00047660	antisense_lncRNA
TCONS_00002888	antisense_lncRNA
TCONS_00042417	antisense_lncRNA
TCONS_00041737	antisense_lncRNA
TCONS_00029428	antisense_lncRNA
TCONS_00054043	antisense_lncRNA
TCONS_00030612	antisense_lncRNA
TCONS_00064462	antisense_lncRNA
TCONS_00047724	antisense_lncRNA
TCONS_00050897	antisense_lncRNA
TCONS_00034703	antisense_lncRNA
TCONS_00040565	antisense_lncRNA
TCONS_00055140	antisense_lncRNA
TCONS_00016998	antisense_lncRNA
TCONS_00014488	antisense_lncRNA
TCONS_00030611	antisense_lncRNA
TCONS_00011024	antisense_lncRNA
TCONS_00035393	antisense_lncRNA
TCONS_00010214	antisense_lncRNA
TCONS_00017311	antisense_lncRNA
TCONS_00056769	antisense_lncRNA
TCONS_00009168	antisense_lncRNA
TCONS_00002878	antisense_lncRNA
TCONS_00066403	antisense_lncRNA
TCONS_00020890	antisense_lncRNA
TCONS_00047997	antisense_lncRNA
TCONS_00020399	antisense_lncRNA
TCONS_00057745	antisense_lncRNA
TCONS_00020334	antisense_lncRNA
TCONS_00011975	antisense_lncRNA
TCONS_00036282	antisense_lncRNA
TCONS_00064392	antisense_lncRNA
TCONS_00043259	antisense_lncRNA
TCONS_00038589	antisense_lncRNA
TCONS_00044576	antisense_lncRNA
TCONS_00065090	antisense_lncRNA
TCONS_00042826	antisense_lncRNA
TCONS_00041189	antisense_lncRNA
TCONS_00021826	antisense_lncRNA
TCONS_00022328	antisense_lncRNA
TCONS_00003009	antisense_lncRNA
TCONS_00030474	antisense_lncRNA
TCONS_00044553	antisense_lncRNA
TCONS_00052309	antisense_lncRNA
TCONS_00032586	antisense_lncRNA
TCONS_00004760	antisense_lncRNA
TCONS_00044759	antisense_lncRNA
TCONS_00002995	antisense_lncRNA
TCONS_00035955	antisense_lncRNA
TCONS_00001445	antisense_lncRNA
TCONS_00070768	antisense_lncRNA
TCONS_00064123	antisense_lncRNA
TCONS_00000113	antisense_lncRNA
TCONS_00033354	antisense_lncRNA
TCONS_00049177	antisense_lncRNA
TCONS_00052161	antisense_lncRNA
TCONS_00040687	antisense_lncRNA
TCONS_00047095	antisense_lncRNA
TCONS_00014428	antisense_lncRNA
TCONS_00002233	antisense_lncRNA
TCONS_00008147	antisense_lncRNA
TCONS_00070599	antisense_lncRNA
TCONS_00051017	antisense_lncRNA
TCONS_00052005	antisense_lncRNA
TCONS_00011133	antisense_lncRNA
TCONS_00034268	antisense_lncRNA
TCONS_00059960	antisense_lncRNA
TCONS_00002877	antisense_lncRNA
TCONS_00061740	antisense_lncRNA
TCONS_00029725	antisense_lncRNA
TCONS_00048541	antisense_lncRNA
TCONS_00041774	antisense_lncRNA
TCONS_00033512	antisense_lncRNA
TCONS_00057744	antisense_lncRNA
TCONS_00065253	lincRNA
TCONS_00011713	lincRNA
TCONS_00033450	lincRNA
TCONS_00021136	sense_overlapping_lncRNA
TCONS_00022659	lincRNA
TCONS_00012392	Other
TCONS_00032258	lincRNA
TCONS_00027350	lincRNA
TCONS_00003186	lincRNA
TCONS_00030532	lincRNA
TCONS_00001487	lincRNA
TCONS_00043583	lincRNA
TCONS_00020601	lincRNA
TCONS_00016656	lincRNA
TCONS_00007405	lincRNA
TCONS_00005219	Other
TCONS_00024541	Other
TCONS_00018604	lincRNA
TCONS_00014162	lincRNA
TCONS_00070973	lincRNA
TCONS_00005578	lincRNA
TCONS_00039414	lincRNA
TCONS_00033242	lincRNA
TCONS_00022054	sense_overlapping_lncRNA
TCONS_00027377	lincRNA
TCONS_00010362	lincRNA
TCONS_00028145	Other
TCONS_00019027	lincRNA
TCONS_00003671	Other
TCONS_00014409	lincRNA
TCONS_00068495	lincRNA
TCONS_00035942	lincRNA
TCONS_00057733	lincRNA
TCONS_00053969	lincRNA
TCONS_00054530	lincRNA
TCONS_00017427	lincRNA
TCONS_00020597	lincRNA
TCONS_00008659	lincRNA
TCONS_00059953	lincRNA
TCONS_00010009	Other
TCONS_00002215	lincRNA
TCONS_00001756	lincRNA
TCONS_00045303	lincRNA
TCONS_00033245	lincRNA
TCONS_00015927	sense_overlapping_lncRNA
TCONS_00042151	Other
TCONS_00060807	lincRNA
TCONS_00031178	lincRNA
TCONS_00003818	lincRNA
TCONS_00015189	lincRNA
TCONS_00054033	sense_overlapping_lncRNA
TCONS_00030498	lincRNA
TCONS_00049637	sense_overlapping_lncRNA
TCONS_00052214	lincRNA
TCONS_00010670	Other
TCONS_00063872	lincRNA
TCONS_00004039	lincRNA
TCONS_00063339	lincRNA
TCONS_00017657	lincRNA
TCONS_00009814	lincRNA
TCONS_00024034	Other
TCONS_00066785	lincRNA
TCONS_00062606	lincRNA
TCONS_00059957	lincRNA
TCONS_00038281	lincRNA
TCONS_00029691	lincRNA
TCONS_00016869	lincRNA
TCONS_00006964	lincRNA
TCONS_00054297	lincRNA
TCONS_00064998	lincRNA
TCONS_00069255	lincRNA
TCONS_00067046	Other
TCONS_00021843	lincRNA
TCONS_00071013	lincRNA
TCONS_00039716	lincRNA
TCONS_00037061	Other
TCONS_00040024	lincRNA
TCONS_00019199	lincRNA
TCONS_00008654	lincRNA
TCONS_00025092	lincRNA
TCONS_00026454	lincRNA
TCONS_00021435	lincRNA
TCONS_00025806	lincRNA
TCONS_00065250	lincRNA
TCONS_00033259	lincRNA
TCONS_00063208	Other
TCONS_00036536	Other
TCONS_00035460	lincRNA
TCONS_00001188	lincRNA
TCONS_00026772	Other
TCONS_00016495	lincRNA
TCONS_00053428	lincRNA
TCONS_00007914	lincRNA
TCONS_00016354	Other
TCONS_00011691	Other
TCONS_00028143	Other
TCONS_00011437	Other
TCONS_00007272	lincRNA
TCONS_00031326	lincRNA
TCONS_00040536	lincRNA
TCONS_00005021	lincRNA
TCONS_00060711	lincRNA
TCONS_00043745	lincRNA
TCONS_00002848	lincRNA
TCONS_00041773	lincRNA
TCONS_00059100	lincRNA
TCONS_00057830	lincRNA
TCONS_00025765	sense_overlapping_lncRNA
TCONS_00041614	lincRNA
TCONS_00057077	lincRNA
TCONS_00061969	lincRNA
TCONS_00051886	lincRNA
TCONS_00045913	lincRNA
TCONS_00043242	lincRNA
TCONS_00044003	sense_overlapping_lncRNA
TCONS_00041093	lincRNA
TCONS_00068663	lincRNA
TCONS_00065092	lincRNA
TCONS_00056956	lincRNA
TCONS_00045535	lincRNA
TCONS_00036261	lincRNA
TCONS_00035770	lincRNA
TCONS_00029296	lincRNA
TCONS_00028559	lincRNA
TCONS_00066940	lincRNA
TCONS_00022360	lincRNA
TCONS_00056455	lincRNA
TCONS_00007973	lincRNA
TCONS_00055763	lincRNA
TCONS_00063727	lincRNA
TCONS_00012257	lincRNA
TCONS_00046437	lincRNA
TCONS_00024243	lincRNA
TCONS_00071749	lincRNA
TCONS_00023796	sense_overlapping_lncRNA
TCONS_00010706	lincRNA
TCONS_00043196	lincRNA
TCONS_00048872	lincRNA
TCONS_00007783	lincRNA
TCONS_00009696	Other
TCONS_00057117	lincRNA
TCONS_00054071	Other
TCONS_00010931	lincRNA
TCONS_00022834	sense_overlapping_lncRNA
TCONS_00053167	lincRNA
TCONS_00035586	Other
TCONS_00027446	lincRNA
TCONS_00012255	lincRNA
TCONS_00027605	lincRNA
TCONS_00042717	Other
TCONS_00009339	lincRNA
TCONS_00006639	Other
TCONS_00037331	lincRNA
TCONS_00011712	lincRNA
TCONS_00003048	lincRNA
TCONS_00050850	lincRNA
TCONS_00048189	lincRNA
TCONS_00043038	lincRNA
TCONS_00015198	lincRNA
TCONS_00018006	lincRNA
TCONS_00009192	lincRNA
TCONS_00065653	lincRNA
TCONS_00025360	lincRNA
TCONS_00018264	lincRNA
TCONS_00063818	lincRNA
TCONS_00012213	lincRNA
TCONS_00011722	lincRNA
TCONS_00048993	Other
TCONS_00061219	Other
TCONS_00015566	lincRNA
TCONS_00015525	lincRNA
TCONS_00005986	lincRNA
TCONS_00058361	lincRNA
TCONS_00004016	lincRNA
TCONS_00041160	Other
TCONS_00063374	lincRNA
TCONS_00071408	lincRNA
TCONS_00027546	lincRNA
TCONS_00021914	lincRNA
TCONS_00065424	lincRNA
TCONS_00020614	Other
TCONS_00010619	lincRNA
TCONS_00050283	lincRNA
TCONS_00040958	sense_overlapping_lncRNA
TCONS_00024121	lincRNA
TCONS_00017627	lincRNA
TCONS_00035735	lincRNA
TCONS_00038457	lincRNA
TCONS_00040428	lincRNA
TCONS_00033449	lincRNA
TCONS_00032789	lincRNA
TCONS_00004070	lincRNA
TCONS_00017001	lincRNA
TCONS_00022945	lincRNA
TCONS_00034968	lincRNA
TCONS_00041108	Other
TCONS_00052617	lincRNA
TCONS_00022443	lincRNA
TCONS_00022252	Other
TCONS_00053065	lincRNA
TCONS_00000889	lincRNA
TCONS_00043327	lincRNA
TCONS_00061354	lincRNA
TCONS_00009018	lincRNA
TCONS_00052445	lincRNA
TCONS_00059422	Other
TCONS_00072261	lincRNA
TCONS_00050324	lincRNA
TCONS_00019194	lincRNA
TCONS_00041699	lincRNA
TCONS_00010719	lincRNA
TCONS_00002842	lincRNA
TCONS_00050431	lincRNA
TCONS_00006674	lincRNA
TCONS_00025359	lincRNA
TCONS_00027303	lincRNA
TCONS_00012647	Other
TCONS_00014847	lincRNA
TCONS_00019902	lincRNA
TCONS_00020003	lincRNA
TCONS_00070300	lincRNA
TCONS_00023712	Other
TCONS_00031098	lincRNA
TCONS_00010751	lincRNA
TCONS_00003411	Other
TCONS_00016063	lincRNA
TCONS_00060776	lincRNA
TCONS_00014310	lincRNA
TCONS_00039268	sense_overlapping_lncRNA
TCONS_00038359	lincRNA
TCONS_00045820	lincRNA
TCONS_00067107	lincRNA
TCONS_00028470	Other
TCONS_00024460	lincRNA
TCONS_00041598	lincRNA
TCONS_00015503	sense_overlapping_lncRNA
TCONS_00062145	lincRNA
TCONS_00063900	lincRNA
TCONS_00014995	lincRNA
TCONS_00007754	lincRNA
TCONS_00023383	lincRNA
TCONS_00046642	lincRNA
TCONS_00059544	lincRNA
TCONS_00008966	lincRNA
TCONS_00034025	lincRNA
TCONS_00051210	lincRNA
TCONS_00018703	lincRNA
TCONS_00023076	Other
TCONS_00025957	lincRNA
TCONS_00053016	lincRNA
TCONS_00048746	lincRNA
TCONS_00005113	lincRNA
TCONS_00010330	lincRNA
TCONS_00061160	lincRNA
TCONS_00013053	Other
TCONS_00033709	lincRNA
TCONS_00065744	lincRNA
TCONS_00061946	sense_overlapping_lncRNA
TCONS_00068906	lincRNA
TCONS_00028375	lincRNA
TCONS_00005702	lincRNA
TCONS_00002018	lincRNA
TCONS_00007842	lincRNA
TCONS_00064781	Other
TCONS_00018520	lincRNA
TCONS_00029687	Other
TCONS_00025802	lincRNA
TCONS_00041696	lincRNA
TCONS_00029925	lincRNA
TCONS_00012918	lincRNA
TCONS_00026757	Other
TCONS_00064672	Other
TCONS_00038284	lincRNA
TCONS_00025126	lincRNA
TCONS_00058540	lincRNA
TCONS_00000138	lincRNA
TCONS_00067755	Other
TCONS_00030858	lincRNA
TCONS_00008922	lincRNA
TCONS_00004684	lincRNA
TCONS_00029281	Other
TCONS_00024819	lincRNA
TCONS_00026138	lincRNA
TCONS_00014258	Other
TCONS_00042067	sense_overlapping_lncRNA
TCONS_00061488	lincRNA
TCONS_00033070	Other
TCONS_00008378	lincRNA
TCONS_00055007	lincRNA
TCONS_00055015	sense_overlapping_lncRNA
TCONS_00020165	lincRNA
TCONS_00010587	Other
TCONS_00036124	lincRNA
TCONS_00007040	lincRNA
TCONS_00070148	lincRNA
TCONS_00011690	Other
TCONS_00038907	lincRNA
TCONS_00017798	lincRNA
TCONS_00023833	lincRNA
TCONS_00039141	lincRNA
TCONS_00057333	lincRNA
TCONS_00037661	lincRNA
TCONS_00068971	lincRNA
TCONS_00046149	Other
TCONS_00036139	lincRNA
TCONS_00015507	lincRNA
TCONS_00023147	lincRNA
TCONS_00022681	lincRNA
TCONS_00041791	lincRNA
TCONS_00043475	lincRNA
TCONS_00043969	lincRNA
TCONS_00062658	lincRNA
TCONS_00061634	Other
TCONS_00027440	lincRNA
TCONS_00038282	lincRNA
TCONS_00015353	lincRNA
TCONS_00036307	lincRNA
TCONS_00010906	lincRNA
TCONS_00044236	lincRNA
TCONS_00044406	lincRNA
TCONS_00017351	Other
TCONS_00045936	lincRNA
TCONS_00041735	Other
TCONS_00035121	lincRNA
TCONS_00029983	lincRNA
TCONS_00071411	lincRNA
TCONS_00032790	lincRNA
TCONS_00064737	lincRNA
TCONS_00071043	lincRNA
TCONS_00058242	sense_overlapping_lncRNA
TCONS_00000339	lincRNA
TCONS_00039717	lincRNA
TCONS_00061898	lincRNA
TCONS_00026413	lincRNA
TCONS_00045500	lincRNA
TCONS_00053210	lincRNA
TCONS_00000141	lincRNA
TCONS_00015307	lincRNA
TCONS_00061218	lincRNA
TCONS_00055960	Other
TCONS_00050116	lincRNA
TCONS_00010130	lincRNA
TCONS_00002392	Other
TCONS_00033826	sense_overlapping_lncRNA
TCONS_00033771	lincRNA
TCONS_00016841	lincRNA
TCONS_00013311	lincRNA
TCONS_00035566	lincRNA
TCONS_00003966	lincRNA
TCONS_00036437	lincRNA
TCONS_00051537	lincRNA
TCONS_00014072	lincRNA
TCONS_00017285	Other
TCONS_00006389	sense_overlapping_lncRNA
TCONS_00054543	lincRNA
TCONS_00029686	Other
TCONS_00064022	lincRNA
TCONS_00057272	lincRNA
TCONS_00031173	lincRNA
TCONS_00023207	lincRNA
TCONS_00023953	lincRNA
TCONS_00049784	lincRNA
TCONS_00020005	lincRNA
TCONS_00002986	lincRNA
TCONS_00047607	lincRNA
TCONS_00018005	lincRNA
TCONS_00005275	Other
TCONS_00055491	lincRNA
TCONS_00063878	lincRNA
TCONS_00049342	lincRNA
TCONS_00062704	lincRNA
TCONS_00000423	lincRNA
TCONS_00051976	lincRNA
TCONS_00000142	lincRNA
TCONS_00045935	lincRNA
TCONS_00041659	sense_overlapping_lncRNA
TCONS_00025251	lincRNA
TCONS_00021487	lincRNA
TCONS_00066579	sense_overlapping_lncRNA
TCONS_00071402	lincRNA
TCONS_00003387	Other
TCONS_00032846	lincRNA
TCONS_00011063	lincRNA
TCONS_00062056	lincRNA
TCONS_00006307	lincRNA
TCONS_00025580	lincRNA
TCONS_00018433	lincRNA
TCONS_00055055	sense_overlapping_lncRNA
TCONS_00008035	lincRNA
TCONS_00007684	lincRNA
TCONS_00067963	Other
TCONS_00056685	lincRNA
TCONS_00012395	sense_overlapping_lncRNA
TCONS_00058988	lincRNA
TCONS_00068500	lincRNA
TCONS_00007187	Other
TCONS_00007903	lincRNA
TCONS_00062861	Other
TCONS_00060637	lincRNA
TCONS_00035010	lincRNA
TCONS_00064399	lincRNA
TCONS_00039002	lincRNA
TCONS_00028697	lincRNA
TCONS_00047434	lincRNA
TCONS_00009554	lincRNA
TCONS_00067978	lincRNA
TCONS_00043334	lincRNA
TCONS_00058092	lincRNA
TCONS_00031552	sense_overlapping_lncRNA
TCONS_00022009	Other
TCONS_00030903	sense_overlapping_lncRNA
TCONS_00026477	sense_overlapping_lncRNA
TCONS_00061674	lincRNA
TCONS_00041331	sense_overlapping_lncRNA
TCONS_00015508	lincRNA
TCONS_00011007	lincRNA
TCONS_00065034	Other
TCONS_00041465	lincRNA
TCONS_00012116	lincRNA
TCONS_00018608	Other
TCONS_00037848	sense_overlapping_lncRNA
TCONS_00033378	lincRNA
TCONS_00003534	lincRNA
TCONS_00012735	Other
TCONS_00029388	lincRNA
TCONS_00026519	lincRNA
TCONS_00017898	lincRNA
TCONS_00048302	lincRNA
TCONS_00008658	lincRNA
TCONS_00027296	sense_overlapping_lncRNA
TCONS_00036468	lincRNA
TCONS_00036126	lincRNA
TCONS_00061709	lincRNA
TCONS_00070974	lincRNA
TCONS_00033624	lincRNA
TCONS_00042670	lincRNA
TCONS_00021916	lincRNA
TCONS_00011375	lincRNA
TCONS_00005726	lincRNA
TCONS_00014695	lincRNA
TCONS_00040267	lincRNA
TCONS_00024607	lincRNA
TCONS_00002430	lincRNA
TCONS_00015324	lincRNA
TCONS_00062146	lincRNA
TCONS_00026441	lincRNA
TCONS_00067874	lincRNA
TCONS_00015645	lincRNA
TCONS_00009916	sense_overlapping_lncRNA
TCONS_00031530	Other
TCONS_00011112	sense_overlapping_lncRNA
TCONS_00066843	lincRNA
TCONS_00054104	sense_overlapping_lncRNA
TCONS_00054887	lincRNA
TCONS_00002431	lincRNA
TCONS_00010351	Other
TCONS_00042087	lincRNA
TCONS_00053930	lincRNA
TCONS_00066249	lincRNA
TCONS_00013158	Other
TCONS_00028669	lincRNA
TCONS_00016672	Other
TCONS_00053186	lincRNA
TCONS_00070268	lincRNA
TCONS_00059955	lincRNA
TCONS_00017613	lincRNA
TCONS_00004100	lincRNA
TCONS_00031863	lincRNA
TCONS_00053613	lincRNA
TCONS_00065035	Other
TCONS_00068496	lincRNA
TCONS_00058737	Other
TCONS_00001013	lincRNA
TCONS_00040730	lincRNA
TCONS_00047337	lincRNA
TCONS_00015003	lincRNA
TCONS_00045422	sense_overlapping_lncRNA
TCONS_00058153	lincRNA
TCONS_00023130	lincRNA
TCONS_00026455	lincRNA
TCONS_00024623	lincRNA
TCONS_00036311	sense_overlapping_lncRNA
TCONS_00013565	sense_overlapping_lncRNA
TCONS_00045302	lincRNA
TCONS_00023555	lincRNA
TCONS_00000358	lincRNA
TCONS_00012297	Other
TCONS_00028926	lincRNA
TCONS_00031717	Other
TCONS_00026934	Other
TCONS_00048679	lincRNA
TCONS_00061708	lincRNA
TCONS_00031001	lincRNA
TCONS_00057043	lincRNA
TCONS_00055355	lincRNA
TCONS_00041570	lincRNA
TCONS_00055361	lincRNA
TCONS_00025248	lincRNA
TCONS_00020809	sense_overlapping_lncRNA
TCONS_00068692	lincRNA
TCONS_00023776	lincRNA
TCONS_00063228	lincRNA
TCONS_00035407	lincRNA
TCONS_00018607	lincRNA
TCONS_00066750	lincRNA
TCONS_00059954	lincRNA
TCONS_00037303	lincRNA
TCONS_00016095	lincRNA
TCONS_00036890	lincRNA
TCONS_00001970	lincRNA
TCONS_00010720	sense_overlapping_lncRNA
TCONS_00051371	sense_overlapping_lncRNA
TCONS_00062163	lincRNA
TCONS_00019498	lincRNA
TCONS_00053241	lincRNA
TCONS_00013314	lincRNA
TCONS_00032697	lincRNA
TCONS_00065198	lincRNA
TCONS_00037304	lincRNA
TCONS_00037535	Other
TCONS_00026984	lincRNA
TCONS_00039498	lincRNA
TCONS_00063610	Other
TCONS_00070553	lincRNA
TCONS_00014460	sense_overlapping_lncRNA
TCONS_00028928	lincRNA
TCONS_00000944	Other
TCONS_00062256	lincRNA
TCONS_00057115	lincRNA
TCONS_00001583	lincRNA
TCONS_00020964	lincRNA
TCONS_00022657	Other
TCONS_00033828	sense_overlapping_lncRNA
TCONS_00010857	lincRNA
TCONS_00010907	lincRNA
TCONS_00024786	lincRNA
TCONS_00031836	lincRNA
TCONS_00043333	lincRNA
TCONS_00018606	lincRNA
TCONS_00059444	lincRNA
TCONS_00006965	lincRNA
TCONS_00039869	lincRNA
TCONS_00033351	lincRNA
TCONS_00029747	lincRNA
TCONS_00039633	lincRNA
TCONS_00063229	lincRNA
TCONS_00002306	Other
TCONS_00035737	Other
TCONS_00059140	lincRNA
TCONS_00017792	lincRNA
TCONS_00042555	lincRNA
TCONS_00032871	lincRNA
TCONS_00009490	lincRNA
TCONS_00063855	Other
TCONS_00001447	lincRNA
TCONS_00005564	lincRNA
TCONS_00010786	lincRNA
TCONS_00005362	lincRNA
TCONS_00011146	lincRNA
TCONS_00065024	lincRNA
TCONS_00010253	lincRNA
TCONS_00047726	lincRNA
TCONS_00028175	lincRNA
TCONS_00001189	lincRNA
TCONS_00017742	lincRNA
TCONS_00036142	lincRNA
TCONS_00036295	Other
TCONS_00038337	lincRNA
TCONS_00068733	lincRNA
TCONS_00034101	lincRNA
TCONS_00028310	lincRNA
TCONS_00054268	lincRNA
TCONS_00003058	lincRNA
TCONS_00050660	lincRNA
TCONS_00022214	Other
TCONS_00062205	lincRNA
TCONS_00056586	lincRNA
TCONS_00042152	Other
TCONS_00020382	lincRNA
TCONS_00024421	Other
TCONS_00045592	lincRNA
TCONS_00050983	lincRNA
TCONS_00002495	lincRNA
TCONS_00004644	lincRNA
TCONS_00038946	lincRNA
TCONS_00036015	lincRNA
TCONS_00007785	lincRNA
TCONS_00049229	lincRNA
TCONS_00055728	lincRNA
TCONS_00000664	lincRNA
TCONS_00055421	lincRNA
TCONS_00046091	lincRNA
TCONS_00054005	lincRNA
TCONS_00066031	Other
TCONS_00057690	Other
TCONS_00033892	Other
TCONS_00052751	lincRNA
TCONS_00026285	Other
TCONS_00060333	lincRNA
TCONS_00052752	lincRNA
TCONS_00033349	lincRNA
TCONS_00029259	lincRNA
TCONS_00021915	lincRNA
TCONS_00007404	lincRNA
TCONS_00064730	lincRNA
TCONS_00041040	lincRNA
TCONS_00008605	lincRNA
TCONS_00043197	lincRNA
TCONS_00027442	lincRNA
TCONS_00028338	lincRNA
TCONS_00025807	lincRNA
TCONS_00000139	lincRNA
TCONS_00019060	sense_overlapping_lncRNA
TCONS_00023725	lincRNA
TCONS_00041656	lincRNA
TCONS_00047858	lincRNA
TCONS_00045095	lincRNA
TCONS_00065823	lincRNA
TCONS_00063326	lincRNA
TCONS_00056200	lincRNA
TCONS_00052677	lincRNA
TCONS_00051587	Other
TCONS_00058001	lincRNA
TCONS_00019226	lincRNA
TCONS_00008547	lincRNA
TCONS_00029151	lincRNA
TCONS_00038715	lincRNA
TCONS_00059723	lincRNA
TCONS_00028297	lincRNA
TCONS_00004264	lincRNA
TCONS_00005677	lincRNA
TCONS_00026983	lincRNA
TCONS_00018605	lincRNA
TCONS_00067141	Other
TCONS_00029648	Other
TCONS_00030530	lincRNA
TCONS_00061742	lincRNA
TCONS_00042852	lincRNA
TCONS_00031206	lincRNA
TCONS_00008548	lincRNA
TCONS_00038285	lincRNA
TCONS_00000847	Other
TCONS_00045094	lincRNA
TCONS_00007385	lincRNA
TCONS_00061665	lincRNA
TCONS_00029927	lincRNA
TCONS_00038385	lincRNA
TCONS_00051923	lincRNA
TCONS_00016235	lincRNA
TCONS_00010263	lincRNA
TCONS_00037953	lincRNA
TCONS_00045080	lincRNA
TCONS_00000886	lincRNA
TCONS_00054183	lincRNA
TCONS_00015217	lincRNA
TCONS_00015070	lincRNA
TCONS_00032921	lincRNA
TCONS_00020730	lincRNA
TCONS_00003452	lincRNA
TCONS_00001585	lincRNA
TCONS_00031687	lincRNA
TCONS_00021419	lincRNA
TCONS_00054086	lincRNA
TCONS_00022362	lincRNA
TCONS_00052791	lincRNA
TCONS_00043053	lincRNA
TCONS_00006987	lincRNA
TCONS_00009568	lincRNA
TCONS_00062913	lincRNA
TCONS_00029147	Other
TCONS_00041889	lincRNA
TCONS_00063915	Other
TCONS_00004460	lincRNA
TCONS_00049147	lincRNA
TCONS_00019660	lincRNA
TCONS_00022083	sense_overlapping_lncRNA
TCONS_00005493	lincRNA
TCONS_00060094	lincRNA
TCONS_00033241	lincRNA
TCONS_00060676	Other
TCONS_00032200	lincRNA
TCONS_00010255	lincRNA
TCONS_00035797	sense_overlapping_lncRNA
TCONS_00065147	lincRNA
TCONS_00032300	lincRNA
TCONS_00013906	lincRNA
TCONS_00045934	sense_overlapping_lncRNA
TCONS_00001406	lincRNA
TCONS_00046026	lincRNA
TCONS_00035459	lincRNA
TCONS_00008484	lincRNA
TCONS_00005626	lincRNA
TCONS_00066911	lincRNA
TCONS_00045455	lincRNA
TCONS_00010787	lincRNA
TCONS_00043135	lincRNA
TCONS_00016928	lincRNA
TCONS_00003286	lincRNA
TCONS_00039831	lincRNA
TCONS_00051487	lincRNA
TCONS_00002893	lincRNA
TCONS_00035944	lincRNA
TCONS_00062385	lincRNA
TCONS_00044183	lincRNA
TCONS_00029180	lincRNA
TCONS_00055265	lincRNA
TCONS_00063726	lincRNA
TCONS_00056727	lincRNA
TCONS_00019459	Other
TCONS_00001582	lincRNA
TCONS_00065359	lincRNA
TCONS_00054015	lincRNA
TCONS_00050970	lincRNA
TCONS_00037955	lincRNA
TCONS_00000219	lincRNA
TCONS_00021675	Other
TCONS_00058904	lincRNA
TCONS_00041762	lincRNA
TCONS_00034681	Other
TCONS_00001331	lincRNA
TCONS_00013676	Other
TCONS_00035505	Other
TCONS_00015601	lincRNA
TCONS_00022215	Other
TCONS_00033884	lincRNA
TCONS_00065403	lincRNA
TCONS_00056986	lincRNA
TCONS_00014604	lincRNA
TCONS_00062702	Other
TCONS_00062608	lincRNA
TCONS_00033214	lincRNA
TCONS_00001101	lincRNA
TCONS_00030189	sense_overlapping_lncRNA
TCONS_00013153	lincRNA
TCONS_00066573	lincRNA
TCONS_00016618	sense_overlapping_lncRNA
TCONS_00043770	lincRNA
TCONS_00028786	lincRNA
TCONS_00007420	lincRNA
TCONS_00038909	lincRNA
TCONS_00036731	lincRNA
TCONS_00043522	lincRNA
TCONS_00044947	lincRNA
TCONS_00058152	lincRNA
TCONS_00063729	lincRNA
TCONS_00005694	lincRNA
TCONS_00040814	lincRNA
TCONS_00038615	sense_overlapping_lncRNA
TCONS_00041697	lincRNA
TCONS_00041761	lincRNA
TCONS_00001880	lincRNA
TCONS_00045098	lincRNA
TCONS_00001996	lincRNA
TCONS_00045695	Other
TCONS_00015580	lincRNA
TCONS_00030132	lincRNA
TCONS_00009586	lincRNA
TCONS_00010710	lincRNA
TCONS_00028771	lincRNA
TCONS_00020811	lincRNA
TCONS_00008129	lincRNA
TCONS_00038962	lincRNA
TCONS_00068403	lincRNA
TCONS_00062616	lincRNA
TCONS_00022216	Other
TCONS_00045721	lincRNA
TCONS_00051922	lincRNA
TCONS_00010081	lincRNA
TCONS_00010669	Other
TCONS_00010239	lincRNA
TCONS_00001173	lincRNA
TCONS_00026159	lincRNA
TCONS_00062872	lincRNA
TCONS_00044056	lincRNA
TCONS_00008775	sense_overlapping_lncRNA
TCONS_00010933	lincRNA
TCONS_00029584	lincRNA
TCONS_00053855	lincRNA
TCONS_00048053	lincRNA
TCONS_00040809	lincRNA
TCONS_00017764	lincRNA
TCONS_00010556	lincRNA
TCONS_00018805	lincRNA
TCONS_00027726	lincRNA
TCONS_00045821	lincRNA
TCONS_00041273	lincRNA
TCONS_00058990	lincRNA
TCONS_00015403	lincRNA
TCONS_00007967	lincRNA
TCONS_00008290	lincRNA
TCONS_00043114	lincRNA
TCONS_00010901	lincRNA
TCONS_00002213	lincRNA
TCONS_00064738	lincRNA
TCONS_00071044	sense_overlapping_lncRNA
TCONS_00058340	Other
TCONS_00059457	lincRNA
TCONS_00020380	lincRNA
TCONS_00025252	lincRNA
TCONS_00035120	lincRNA
TCONS_00047051	lincRNA
TCONS_00013287	lincRNA
TCONS_00013285	lincRNA
TCONS_00043150	lincRNA
TCONS_00036321	lincRNA
TCONS_00002224	lincRNA
TCONS_00048219	lincRNA
TCONS_00027954	lincRNA
TCONS_00040614	lincRNA
TCONS_00034144	lincRNA
TCONS_00032550	lincRNA
TCONS_00008080	lincRNA
TCONS_00025722	lincRNA
TCONS_00071421	lincRNA
TCONS_00023195	lincRNA
TCONS_00064887	Other
TCONS_00005065	lincRNA
TCONS_00033044	lincRNA
TCONS_00032549	lincRNA
TCONS_00043102	lincRNA
TCONS_00012228	lincRNA
TCONS_00033825	sense_overlapping_lncRNA
TCONS_00064740	lincRNA
TCONS_00044316	lincRNA
TCONS_00034682	Other
TCONS_00071855	lincRNA
TCONS_00062539	lincRNA
TCONS_00014976	lincRNA
TCONS_00053371	sense_overlapping_lncRNA
TCONS_00025601	lincRNA
TCONS_00068404	Other
TCONS_00029979	lincRNA
TCONS_00047614	lincRNA
TCONS_00065378	lincRNA
TCONS_00007779	lincRNA
TCONS_00006487	lincRNA
TCONS_00010808	Other
TCONS_00006741	lincRNA
TCONS_00069896	lincRNA
TCONS_00055562	lincRNA
TCONS_00045911	lincRNA
TCONS_00038416	lincRNA
TCONS_00050961	lincRNA
TCONS_00059103	Other
TCONS_00020383	lincRNA
TCONS_00029896	lincRNA
TCONS_00066483	lincRNA
TCONS_00050396	lincRNA
TCONS_00063854	Other
TCONS_00052395	Other
TCONS_00049694	lincRNA
TCONS_00028610	lincRNA
TCONS_00019728	lincRNA
TCONS_00033257	lincRNA
TCONS_00010426	Other
TCONS_00056976	lincRNA
TCONS_00060512	sense_overlapping_lncRNA
TCONS_00026158	lincRNA
TCONS_00018936	lincRNA
TCONS_00047162	lincRNA
TCONS_00008937	lincRNA
TCONS_00040822	lincRNA
TCONS_00060634	lincRNA
TCONS_00018702	lincRNA
TCONS_00051380	lincRNA
TCONS_00039714	lincRNA
TCONS_00051975	lincRNA
TCONS_00063506	Other
TCONS_00008612	lincRNA
TCONS_00000081	Other
TCONS_00013962	lincRNA
TCONS_00039379	lincRNA
TCONS_00063191	lincRNA
TCONS_00072017	Other
TCONS_00056751	lincRNA
TCONS_00008962	lincRNA
TCONS_00041424	lincRNA
TCONS_00032319	lincRNA
TCONS_00045043	lincRNA
TCONS_00012778	lincRNA
TCONS_00043239	Other
TCONS_00013753	lincRNA
TCONS_00052025	lincRNA
TCONS_00061159	lincRNA
TCONS_00012506	lincRNA
TCONS_00004552	lincRNA
TCONS_00068502	lincRNA
TCONS_00021627	Other
TCONS_00066312	lincRNA
TCONS_00001804	lincRNA
TCONS_00069280	Other
TCONS_00024055	lincRNA
TCONS_00019227	lincRNA
TCONS_00025392	lincRNA
TCONS_00017828	lincRNA
TCONS_00035774	lincRNA
TCONS_00006960	lincRNA
TCONS_00036213	lincRNA
TCONS_00005606	Other
TCONS_00016072	lincRNA
TCONS_00025994	lincRNA
TCONS_00034904	lincRNA
TCONS_00001790	lincRNA
TCONS_00000233	sense_overlapping_lncRNA
TCONS_00009813	lincRNA
TCONS_00053890	Other
TCONS_00000864	lincRNA
TCONS_00015523	Other
TCONS_00037196	lincRNA
TCONS_00015330	sense_overlapping_lncRNA
TCONS_00055726	lincRNA
TCONS_00040879	lincRNA
TCONS_00031596	lincRNA
TCONS_00004511	Other
TCONS_00025812	lincRNA
TCONS_00029389	lincRNA
TCONS_00010447	Other
TCONS_00058429	lincRNA
TCONS_00002544	lincRNA
TCONS_00006959	lincRNA
TCONS_00062681	lincRNA
TCONS_00045367	lincRNA
TCONS_00061633	Other
TCONS_00010131	lincRNA
TCONS_00059367	lincRNA
TCONS_00069701	lincRNA
TCONS_00013564	sense_overlapping_lncRNA
TCONS_00005724	Other
TCONS_00047721	Other
TCONS_00031251	lincRNA
TCONS_00045591	lincRNA
TCONS_00051595	lincRNA
TCONS_00062422	lincRNA
TCONS_00059445	lincRNA
TCONS_00011894	lincRNA
TCONS_00012902	Other
TCONS_00004943	lincRNA
TCONS_00003296	lincRNA
TCONS_00028014	lincRNA
TCONS_00019484	lincRNA
TCONS_00056197	lincRNA
TCONS_00008689	lincRNA
TCONS_00066313	lincRNA
TCONS_00056006	lincRNA
TCONS_00051924	lincRNA
TCONS_00015926	sense_overlapping_lncRNA
TCONS_00009412	lincRNA
TCONS_00043580	lincRNA
TCONS_00053168	lincRNA
TCONS_00032347	lincRNA
TCONS_00036125	lincRNA
TCONS_00049833	lincRNA
TCONS_00043746	lincRNA
TCONS_00039729	Other
TCONS_00012011	Other
TCONS_00052013	Other
TCONS_00063739	Other
TCONS_00020381	lincRNA
TCONS_00007501	lincRNA
TCONS_00028253	lincRNA
TCONS_00018519	lincRNA
TCONS_00056648	lincRNA
TCONS_00042854	lincRNA
TCONS_00057796	lincRNA
TCONS_00056267	lincRNA
TCONS_00040281	lincRNA
TCONS_00008291	lincRNA
TCONS_00053478	lincRNA
TCONS_00065476	lincRNA
TCONS_00054018	lincRNA
TCONS_00003086	lincRNA
TCONS_00063192	lincRNA
TCONS_00040277	lincRNA
TCONS_00000247	lincRNA
TCONS_00038417	lincRNA
TCONS_00070915	lincRNA
TCONS_00040560	lincRNA
TCONS_00058112	Other
TCONS_00002017	lincRNA
TCONS_00047523	sense_overlapping_lncRNA
TCONS_00015662	lincRNA
TCONS_00012496	lincRNA
TCONS_00032911	lincRNA
TCONS_00042141	lincRNA
TCONS_00068712	lincRNA
TCONS_00007428	lincRNA
TCONS_00048175	lincRNA
TCONS_00042335	lincRNA
TCONS_00054641	lincRNA
TCONS_00041401	lincRNA
TCONS_00031844	lincRNA
TCONS_00002319	Other
TCONS_00041125	lincRNA
TCONS_00001948	lincRNA
TCONS_00065441	lincRNA
TCONS_00022049	lincRNA
TCONS_00005124	lincRNA
TCONS_00008579	lincRNA
TCONS_00055569	sense_overlapping_lncRNA
TCONS_00045248	lincRNA
TCONS_00010718	lincRNA
TCONS_00004856	Other
TCONS_00016537	lincRNA
TCONS_00032851	lincRNA
TCONS_00054568	lincRNA
TCONS_00033451	lincRNA
TCONS_00049677	sense_overlapping_lncRNA
TCONS_00032259	lincRNA
TCONS_00040124	lincRNA
TCONS_00062860	Other
TCONS_00058029	lincRNA
TCONS_00012655	Other
TCONS_00022704	lincRNA
TCONS_00068037	lincRNA
TCONS_00004217	Other
TCONS_00050994	lincRNA
TCONS_00065839	lincRNA
TCONS_00032321	lincRNA
TCONS_00045580	lincRNA
TCONS_00064471	lincRNA
TCONS_00002615	lincRNA
TCONS_00047169	lincRNA
TCONS_00038234	lincRNA
TCONS_00045076	lincRNA
TCONS_00001697	lincRNA
TCONS_00016232	lincRNA
TCONS_00007918	lincRNA
TCONS_00054008	lincRNA
TCONS_00051072	lincRNA
TCONS_00045993	lincRNA
TCONS_00032320	lincRNA
TCONS_00043103	lincRNA
TCONS_00059939	lincRNA
TCONS_00051771	lincRNA
TCONS_00016626	Other
TCONS_00058740	lincRNA
TCONS_00067256	lincRNA
TCONS_00060126	lincRNA
TCONS_00009870	lincRNA
TCONS_00022503	lincRNA
TCONS_00008967	lincRNA
TCONS_00023772	lincRNA
TCONS_00033440	lincRNA
TCONS_00018061	lincRNA
TCONS_00039981	lincRNA
TCONS_00048967	Other
TCONS_00047846	lincRNA
TCONS_00028207	lincRNA
TCONS_00040652	lincRNA
TCONS_00009918	lincRNA
TCONS_00026946	lincRNA
TCONS_00006193	lincRNA
TCONS_00032696	lincRNA
TCONS_00043495	lincRNA
TCONS_00069965	lincRNA
TCONS_00016927	lincRNA
TCONS_00019883	lincRNA
TCONS_00041135	lincRNA
TCONS_00031843	lincRNA
TCONS_00065921	lincRNA
TCONS_00016861	lincRNA
TCONS_00046586	lincRNA
TCONS_00034096	Other
TCONS_00004201	lincRNA
TCONS_00042274	Other
TCONS_00061302	lincRNA
TCONS_00029520	lincRNA
TCONS_00009902	Other
TCONS_00012256	lincRNA
TCONS_00010241	lincRNA
TCONS_00039640	Other
TCONS_00027960	Other
TCONS_00023194	lincRNA
TCONS_00049666	lincRNA
TCONS_00069719	lincRNA
TCONS_00060219	lincRNA
TCONS_00003943	lincRNA
TCONS_00043584	lincRNA
TCONS_00071507	sense_overlapping_lncRNA
TCONS_00023644	lincRNA
TCONS_00035781	lincRNA
TCONS_00055900	lincRNA
TCONS_00024791	lincRNA
TCONS_00003475	lincRNA
TCONS_00029816	lincRNA
TCONS_00063868	lincRNA
TCONS_00052899	lincRNA
TCONS_00000813	lincRNA
TCONS_00010511	lincRNA
TCONS_00009914	sense_overlapping_lncRNA
TCONS_00057148	lincRNA
TCONS_00000662	lincRNA
TCONS_00023556	lincRNA
TCONS_00026162	lincRNA
TCONS_00057827	lincRNA
TCONS_00009569	lincRNA
TCONS_00030531	lincRNA
TCONS_00040331	lincRNA
TCONS_00049005	lincRNA
TCONS_00053239	lincRNA
TCONS_00014398	lincRNA
TCONS_00016040	lincRNA
TCONS_00038158	lincRNA
TCONS_00005801	lincRNA
TCONS_00062150	lincRNA
TCONS_00013961	lincRNA
TCONS_00010240	lincRNA
TCONS_00065414	lincRNA
TCONS_00054007	lincRNA
TCONS_00040347	lincRNA
TCONS_00030939	lincRNA
TCONS_00025435	lincRNA
TCONS_00043130	lincRNA
TCONS_00026161	lincRNA
TCONS_00038235	lincRNA
TCONS_00001878	lincRNA
TCONS_00024982	lincRNA
TCONS_00064736	lincRNA
TCONS_00061950	lincRNA
TCONS_00058677	lincRNA
TCONS_00031505	lincRNA
TCONS_00023640	lincRNA
TCONS_00008969	lincRNA
TCONS_00014503	lincRNA
TCONS_00024461	lincRNA
TCONS_00055563	lincRNA
TCONS_00034848	lincRNA
TCONS_00038388	Other
TCONS_00012269	lincRNA
TCONS_00003362	lincRNA
TCONS_00041763	lincRNA
TCONS_00063453	lincRNA
TCONS_00016146	lincRNA
TCONS_00058203	lincRNA
TCONS_00054451	lincRNA
TCONS_00057828	lincRNA
TCONS_00033057	Other
TCONS_00010616	lincRNA
TCONS_00005120	sense_overlapping_lncRNA
TCONS_00047537	lincRNA
TCONS_00025362	lincRNA
TCONS_00052596	lincRNA
TCONS_00051539	lincRNA
TCONS_00021285	Other
TCONS_00007229	Other
TCONS_00040328	lincRNA
TCONS_00003695	lincRNA
TCONS_00040062	lincRNA
TCONS_00013566	sense_overlapping_lncRNA
TCONS_00025361	lincRNA
TCONS_00034249	lincRNA
TCONS_00025541	lincRNA
TCONS_00010615	lincRNA
TCONS_00043057	lincRNA
TCONS_00046440	lincRNA
TCONS_00045937	sense_overlapping_lncRNA
TCONS_00042665	lincRNA
TCONS_00013538	Other
TCONS_00015572	Other
TCONS_00016617	lincRNA
TCONS_00020698	Other
TCONS_00054572	sense_overlapping_lncRNA
TCONS_00010256	lincRNA
TCONS_00021267	lincRNA
TCONS_00063970	Other
TCONS_00021620	lincRNA
TCONS_00052540	sense_overlapping_lncRNA
TCONS_00031837	lincRNA
TCONS_00010281	lincRNA
TCONS_00042588	lincRNA
TCONS_00034269	Other
TCONS_00065586	lincRNA
TCONS_00071412	lincRNA
TCONS_00015196	lincRNA
TCONS_00041702	lincRNA
TCONS_00053427	lincRNA
TCONS_00030740	lincRNA
TCONS_00044067	Other
TCONS_00008025	lincRNA
TCONS_00053174	Other
TCONS_00009912	lincRNA
TCONS_00062383	lincRNA
TCONS_00009080	lincRNA
TCONS_00012528	lincRNA
TCONS_00071793	lincRNA
TCONS_00071422	lincRNA
TCONS_00028670	lincRNA
TCONS_00018240	lincRNA
TCONS_00003113	lincRNA
TCONS_00057104	lincRNA
TCONS_00041569	lincRNA
TCONS_00015923	sense_overlapping_lncRNA
TCONS_00020063	Other
TCONS_00015252	lincRNA
TCONS_00052165	lincRNA
TCONS_00015447	lincRNA
TCONS_00028137	lincRNA
TCONS_00002381	lincRNA
TCONS_00028364	lincRNA
TCONS_00039378	lincRNA
TCONS_00048097	lincRNA
TCONS_00048969	Other
TCONS_00030679	lincRNA
TCONS_00041272	lincRNA
TCONS_00000245	lincRNA
TCONS_00018000	lincRNA
TCONS_00045946	lincRNA
TCONS_00009121	Other
TCONS_00001900	lincRNA
TCONS_00050486	lincRNA
TCONS_00062851	lincRNA
TCONS_00033031	Other
TCONS_00012570	lincRNA
TCONS_00005035	lincRNA
TCONS_00038395	lincRNA
TCONS_00007384	lincRNA
TCONS_00055422	lincRNA
TCONS_00052699	sense_overlapping_lncRNA
TCONS_00040015	lincRNA
TCONS_00010338	lincRNA
TCONS_00059071	sense_overlapping_lncRNA
TCONS_00003268	Other
TCONS_00021195	lincRNA
TCONS_00068210	lincRNA
TCONS_00009366	lincRNA
TCONS_00047674	lincRNA
TCONS_00045077	lincRNA
TCONS_00047098	lincRNA
TCONS_00003401	lincRNA
TCONS_00033827	sense_overlapping_lncRNA
TCONS_00050540	lincRNA
TCONS_00032372	lincRNA
TCONS_00003397	lincRNA
TCONS_00023839	lincRNA
TCONS_00066924	lincRNA
TCONS_00016233	lincRNA
TCONS_00047533	Other
TCONS_00068961	Other
TCONS_00027077	lincRNA
TCONS_00035721	sense_overlapping_lncRNA
TCONS_00059007	lincRNA
TCONS_00032281	lincRNA
TCONS_00065816	Other
TCONS_00016182	lincRNA
TCONS_00013899	lincRNA
TCONS_00044821	lincRNA
TCONS_00009411	lincRNA
TCONS_00031425	lincRNA
TCONS_00009591	lincRNA
TCONS_00043977	lincRNA
TCONS_00032625	lincRNA
TCONS_00003187	lincRNA
TCONS_00009096	lincRNA
TCONS_00040014	lincRNA
TCONS_00056584	lincRNA
TCONS_00064438	lincRNA
TCONS_00000747	lincRNA
TCONS_00030073	sense_overlapping_lncRNA
TCONS_00010270	lincRNA
TCONS_00033064	lincRNA
TCONS_00010082	lincRNA
TCONS_00049593	lincRNA
TCONS_00001891	lincRNA
TCONS_00067143	lincRNA
TCONS_00036331	lincRNA
TCONS_00029699	lincRNA
TCONS_00040806	lincRNA
TCONS_00071223	sense_overlapping_lncRNA
TCONS_00027361	lincRNA
TCONS_00068400	lincRNA
TCONS_00065377	lincRNA
TCONS_00040804	lincRNA
TCONS_00004347	lincRNA
TCONS_00009265	lincRNA
TCONS_00064400	lincRNA
TCONS_00010035	Other
TCONS_00023834	lincRNA
TCONS_00045586	lincRNA
TCONS_00055125	sense_overlapping_lncRNA
TCONS_00010769	lincRNA
TCONS_00062050	lincRNA
TCONS_00013975	lincRNA
TCONS_00060220	lincRNA
TCONS_00009234	sense_overlapping_lncRNA
TCONS_00068662	lincRNA
TCONS_00011200	lincRNA
TCONS_00039632	lincRNA
TCONS_00043295	sense_overlapping_lncRNA
TCONS_00010150	lincRNA
TCONS_00024426	lincRNA
TCONS_00062384	lincRNA
TCONS_00069370	Other
TCONS_00023577	lincRNA
TCONS_00068167	sense_overlapping_lncRNA
TCONS_00064428	Other
TCONS_00041770	lincRNA
TCONS_00011147	lincRNA
TCONS_00014519	lincRNA
TCONS_00054975	sense_overlapping_lncRNA
TCONS_00025220	lincRNA
TCONS_00041345	lincRNA
TCONS_00004751	lincRNA
TCONS_00060677	Other
TCONS_00056589	lincRNA
TCONS_00024242	lincRNA
TCONS_00062190	lincRNA
TCONS_00051422	lincRNA
TCONS_00063100	lincRNA
TCONS_00038707	lincRNA
TCONS_00066904	lincRNA
TCONS_00033605	lincRNA
TCONS_00005902	lincRNA
TCONS_00061862	sense_overlapping_lncRNA
TCONS_00005695	lincRNA
TCONS_00016483	lincRNA
TCONS_00009499	lincRNA
TCONS_00039984	lincRNA
TCONS_00042759	sense_overlapping_lncRNA
TCONS_00067979	lincRNA
TCONS_00062254	lincRNA
TCONS_00064780	Other
TCONS_00025217	lincRNA
TCONS_00030216	sense_overlapping_lncRNA
TCONS_00008688	lincRNA
TCONS_00045834	lincRNA
TCONS_00011062	lincRNA
TCONS_00057776	lincRNA
TCONS_00055652	lincRNA
TCONS_00071172	lincRNA
TCONS_00063293	Other
TCONS_00069861	lincRNA
TCONS_00059817	lincRNA
TCONS_00067295	lincRNA
TCONS_00062886	lincRNA
TCONS_00018403	lincRNA
TCONS_00051538	lincRNA
TCONS_00054888	lincRNA
TCONS_00005119	sense_overlapping_lncRNA
TCONS_00017921	lincRNA
TCONS_00014838	lincRNA
TCONS_00009901	Other
TCONS_00039616	Other
TCONS_00067590	lincRNA
TCONS_00045833	lincRNA
TCONS_00007194	lincRNA
TCONS_00059102	Other
TCONS_00043581	lincRNA
TCONS_00026889	lincRNA
TCONS_00066936	lincRNA
TCONS_00038387	Other
TCONS_00026140	lincRNA
TCONS_00008505	lincRNA
TCONS_00023191	lincRNA
TCONS_00002648	lincRNA
TCONS_00063180	Other
TCONS_00072255	Other
TCONS_00021203	lincRNA
TCONS_00069282	Other
TCONS_00043950	lincRNA
TCONS_00025076	lincRNA
TCONS_00026141	lincRNA
TCONS_00058219	lincRNA
TCONS_00054251	Other
TCONS_00018859	sense_overlapping_lncRNA
TCONS_00062541	lincRNA
TCONS_00015846	sense_overlapping_lncRNA
TCONS_00063836	lincRNA
TCONS_00060644	lincRNA
TCONS_00038082	lincRNA
TCONS_00049728	lincRNA
TCONS_00008691	lincRNA
TCONS_00048052	lincRNA
TCONS_00043538	lincRNA
TCONS_00030906	sense_overlapping_lncRNA
TCONS_00024422	Other
TCONS_00054571	sense_overlapping_lncRNA
TCONS_00013562	sense_overlapping_lncRNA
TCONS_00053973	lincRNA
TCONS_00008602	lincRNA
TCONS_00019747	sense_overlapping_lncRNA
TCONS_00048188	lincRNA
TCONS_00001586	lincRNA
TCONS_00042150	Other
TCONS_00032777	lincRNA
TCONS_00065357	lincRNA
TCONS_00068741	lincRNA
TCONS_00058104	Other
TCONS_00028738	sense_overlapping_lncRNA
TCONS_00040813	lincRNA
TCONS_00067785	lincRNA
TCONS_00035700	lincRNA
TCONS_00057829	lincRNA
TCONS_00004558	lincRNA
TCONS_00032199	lincRNA
TCONS_00042001	lincRNA
TCONS_00047728	lincRNA
TCONS_00056985	lincRNA
TCONS_00043744	lincRNA
TCONS_00020840	lincRNA
TCONS_00021736	lincRNA
TCONS_00064245	Other
TCONS_00036140	lincRNA
TCONS_00021318	Other
TCONS_00072049	lincRNA
TCONS_00016412	Other
TCONS_00040322	lincRNA
TCONS_00045989	sense_overlapping_lncRNA
TCONS_00001943	lincRNA
TCONS_00024374	lincRNA
TCONS_00063969	Other
TCONS_00013052	Other
TCONS_00015579	lincRNA
TCONS_00065865	lincRNA
TCONS_00024558	Other
TCONS_00062473	sense_overlapping_lncRNA
TCONS_00014210	Other
TCONS_00044223	lincRNA
TCONS_00000061	lincRNA
TCONS_00041423	lincRNA
TCONS_00040531	lincRNA
TCONS_00021355	Other
TCONS_00014686	lincRNA
TCONS_00048311	Other
TCONS_00049640	lincRNA
TCONS_00027230	lincRNA
TCONS_00048639	Other
TCONS_00002494	lincRNA
TCONS_00011961	lincRNA
TCONS_00035680	lincRNA
TCONS_00009384	lincRNA
TCONS_00005164	lincRNA
TCONS_00028483	sense_overlapping_lncRNA
TCONS_00021434	lincRNA
TCONS_00064300	lincRNA
TCONS_00023770	lincRNA
TCONS_00066484	lincRNA
TCONS_00041094	lincRNA
TCONS_00050394	lincRNA
TCONS_00045933	lincRNA
TCONS_00003403	lincRNA
TCONS_00066156	lincRNA
TCONS_00026187	lincRNA
TCONS_00063273	lincRNA
TCONS_00045519	lincRNA
TCONS_00016538	lincRNA
TCONS_00066923	lincRNA
TCONS_00023093	lincRNA
TCONS_00014852	Other
TCONS_00016698	lincRNA
TCONS_00063958	lincRNA
TCONS_00007195	lincRNA
TCONS_00057042	lincRNA
TCONS_00027558	lincRNA
TCONS_00007864	lincRNA
TCONS_00041232	Other
TCONS_00070970	lincRNA
TCONS_00051162	lincRNA
TCONS_00053038	lincRNA
TCONS_00007121	lincRNA
TCONS_00036180	lincRNA
TCONS_00016096	lincRNA
TCONS_00043359	lincRNA
TCONS_00027009	lincRNA
TCONS_00038028	lincRNA
TCONS_00045539	lincRNA
TCONS_00039912	sense_overlapping_lncRNA
TCONS_00009665	sense_overlapping_lncRNA
TCONS_00043747	lincRNA
TCONS_00045883	lincRNA
TCONS_00005442	lincRNA
TCONS_00014651	lincRNA
TCONS_00016914	lincRNA
TCONS_00036612	lincRNA
TCONS_00033438	lincRNA
TCONS_00032245	lincRNA
TCONS_00028174	lincRNA
TCONS_00030218	lincRNA
TCONS_00041941	sense_overlapping_lncRNA
TCONS_00054286	sense_overlapping_lncRNA
TCONS_00058989	lincRNA
TCONS_00053892	lincRNA
TCONS_00052757	lincRNA
TCONS_00033396	Other
TCONS_00030577	lincRNA
TCONS_00026382	lincRNA
TCONS_00063046	Other
TCONS_00028339	lincRNA
TCONS_00018367	lincRNA
TCONS_00047285	lincRNA
TCONS_00036098	lincRNA
TCONS_00022498	lincRNA
TCONS_00001472	lincRNA
TCONS_00017779	lincRNA
TCONS_00019582	lincRNA
TCONS_00064616	Other
TCONS_00000661	lincRNA
TCONS_00009915	sense_overlapping_lncRNA
TCONS_00004638	lincRNA
TCONS_00008026	lincRNA
TCONS_00047080	lincRNA
TCONS_00065068	sense_overlapping_lncRNA
TCONS_00027187	lincRNA
TCONS_00035718	lincRNA
TCONS_00006638	Other
TCONS_00045389	lincRNA
TCONS_00017072	lincRNA
TCONS_00002016	lincRNA
TCONS_00020813	lincRNA
TCONS_00043178	lincRNA
TCONS_00009955	lincRNA
TCONS_00029153	lincRNA
TCONS_00008084	lincRNA
TCONS_00064296	Other
TCONS_00005162	lincRNA
TCONS_00042538	lincRNA
TCONS_00001881	lincRNA
TCONS_00068214	lincRNA
TCONS_00007134	lincRNA
TCONS_00059754	lincRNA
TCONS_00062895	Other
TCONS_00035260	lincRNA
TCONS_00001269	lincRNA
TCONS_00059813	lincRNA
TCONS_00060286	lincRNA
TCONS_00014478	lincRNA
TCONS_00057981	lincRNA
TCONS_00047435	lincRNA
TCONS_00063086	lincRNA
TCONS_00058724	sense_overlapping_lncRNA
TCONS_00025339	lincRNA
TCONS_00020658	lincRNA
TCONS_00007970	lincRNA
TCONS_00064701	lincRNA
TCONS_00051977	lincRNA
TCONS_00019104	lincRNA
TCONS_00047961	lincRNA
TCONS_00060320	lincRNA
TCONS_00069902	lincRNA
TCONS_00047433	lincRNA
TCONS_00022361	lincRNA
TCONS_00064553	lincRNA
TCONS_00035386	Other
TCONS_00028955	Other
TCONS_00020406	lincRNA
TCONS_00005176	lincRNA
TCONS_00034969	sense_overlapping_lncRNA
TCONS_00014346	Other
TCONS_00001328	lincRNA
TCONS_00012115	lincRNA
TCONS_00021984	lincRNA
TCONS_00066565	lincRNA
TCONS_00054394	lincRNA
TCONS_00033441	lincRNA
TCONS_00046545	lincRNA
TCONS_00055210	lincRNA
TCONS_00042677	lincRNA
TCONS_00014846	lincRNA
TCONS_00002726	lincRNA
TCONS_00008995	lincRNA
TCONS_00071417	lincRNA
TCONS_00033439	lincRNA
TCONS_00018399	lincRNA
TCONS_00004831	lincRNA
TCONS_00031122	Other
TCONS_00011869	lincRNA
TCONS_00049232	lincRNA
TCONS_00045388	lincRNA
TCONS_00038115	lincRNA
TCONS_00056301	lincRNA
TCONS_00034024	lincRNA
TCONS_00021245	lincRNA
TCONS_00033824	sense_overlapping_lncRNA
TCONS_00069256	lincRNA
TCONS_00057971	lincRNA
TCONS_00071001	lincRNA
TCONS_00008815	lincRNA
TCONS_00062765	lincRNA
TCONS_00018714	lincRNA
TCONS_00019758	sense_overlapping_lncRNA
TCONS_00059574	Other
TCONS_00039484	lincRNA
TCONS_00052541	sense_overlapping_lncRNA
TCONS_00034160	lincRNA
TCONS_00052798	lincRNA
TCONS_00011315	lincRNA
TCONS_00050960	lincRNA
TCONS_00013972	lincRNA
TCONS_00006323	lincRNA
TCONS_00038991	lincRNA
TCONS_00024977	lincRNA
TCONS_00068415	Other
TCONS_00008314	Other
TCONS_00021486	lincRNA
TCONS_00062187	lincRNA
TCONS_00010453	Other
TCONS_00061789	lincRNA
TCONS_00067976	lincRNA
TCONS_00071978	lincRNA
TCONS_00002438	lincRNA
TCONS_00019043	lincRNA
TCONS_00063898	lincRNA
TCONS_00064739	lincRNA
TCONS_00019308	sense_overlapping_lncRNA
TCONS_00013707	Other
TCONS_00006351	lincRNA
TCONS_00033391	lincRNA
TCONS_00026711	lincRNA
TCONS_00009820	lincRNA
TCONS_00007795	lincRNA
TCONS_00051948	lincRNA
TCONS_00055603	lincRNA
TCONS_00040891	lincRNA
TCONS_00047278	lincRNA
TCONS_00046494	lincRNA
TCONS_00069814	lincRNA
TCONS_00047597	lincRNA
TCONS_00018338	sense_overlapping_lncRNA
TCONS_00014641	lincRNA
TCONS_00029926	lincRNA
TCONS_00054612	lincRNA
TCONS_00001720	lincRNA
TCONS_00030078	lincRNA
TCONS_00024239	Other
TCONS_00030495	lincRNA
TCONS_00028298	lincRNA
TCONS_00030219	lincRNA
TCONS_00064719	lincRNA
TCONS_00007122	lincRNA
TCONS_00015323	lincRNA
TCONS_00040805	lincRNA
TCONS_00001882	lincRNA
TCONS_00041942	sense_overlapping_lncRNA
TCONS_00045912	lincRNA
TCONS_00055961	Other
TCONS_00009592	lincRNA
TCONS_00025363	lincRNA
TCONS_00054202	lincRNA
TCONS_00007913	lincRNA
TCONS_00061863	sense_overlapping_lncRNA
TCONS_00065358	sense_overlapping_lncRNA
TCONS_00043272	sense_overlapping_lncRNA
TCONS_00068503	lincRNA
TCONS_00043976	lincRNA
TCONS_00040561	lincRNA
TCONS_00043808	lincRNA
TCONS_00042142	lincRNA
TCONS_00011661	lincRNA
TCONS_00003269	Other
TCONS_00011006	lincRNA
TCONS_00039635	lincRNA
TCONS_00045390	lincRNA
TCONS_00030942	lincRNA
TCONS_00062159	lincRNA
TCONS_00062392	lincRNA
TCONS_00036096	lincRNA
TCONS_00072014	lincRNA
TCONS_00048123	Other
TCONS_00007904	lincRNA
TCONS_00010549	lincRNA
TCONS_00050352	sense_overlapping_lncRNA
TCONS_00051102	lincRNA
TCONS_00041334	sense_overlapping_lncRNA
TCONS_00003670	Other
TCONS_00047096	lincRNA
TCONS_00011061	lincRNA
TCONS_00010613	lincRNA
TCONS_00022057	sense_overlapping_lncRNA
TCONS_00031684	lincRNA
TCONS_00056883	Other
TCONS_00027301	lincRNA
TCONS_00018087	lincRNA
TCONS_00026197	Other
TCONS_00038824	lincRNA
TCONS_00013501	lincRNA
TCONS_00007481	lincRNA
TCONS_00059725	lincRNA
TCONS_00025619	lincRNA
TCONS_00051347	Other
TCONS_00059099	lincRNA
TCONS_00041678	lincRNA
TCONS_00015567	lincRNA
TCONS_00032852	lincRNA
TCONS_00010614	lincRNA
TCONS_00038827	sense_overlapping_lncRNA
TCONS_00010083	lincRNA
TCONS_00050144	lincRNA
TCONS_00038729	sense_overlapping_lncRNA
TCONS_00033938	lincRNA
TCONS_00038027	lincRNA
TCONS_00033049	lincRNA
[truncated: 25 more rows]
