# Supplementary material for: Identification and analysis of long non-coding RNAs that are involved in inflammatory process in response to transmissible gastroenteritis virus infection
Source: BMC Genomics. 2019 Nov 4;20:806. doi: 10.1186/s12864-019-6156-5 (PMC6829948; doi:10.1186/s12864-019-6156-5)
Supplement: Supplementary file 3 — Additional file 3: Table S3. The detailed information of differentially expressed lncRNAs. [file 12864_2019_6156_MOESM3_ESM.xlsx]

## Sheet: The detail information of th
Table S3 | The detailed information of differentially expressed lncRNAs
LncRNA ID	M1-1_FPKM	M1-2_FPKM	T1-1_FPKM	T1-2_FPKM	control_mean_FPKM	treatment_mean_FPKMM	log2_FC(treatment_mean_FPKM/control_mean_FPKM)
TCONS_00000113	0.001	0.001	0.47	3.63	0.001	2.05	11.0014
TCONS_00001996	0.001	0.001	0.42	1.62	0.001	1.02	9.99435
TCONS_00002283	0.001	0.001	2.46	0.26	0.001	1.36	10.4094
TCONS_00006193	0.001	0.001	2.46	1.42	0.001	1.94	10.9218
TCONS_00007229	1554.97	619.458	1.2642	1.2642	1087.21	1.2642	-9.74819
TCONS_00007267	0.001	0.001	2.92	7.01	0.001	4.965	12.2776
TCONS_00007272	0.001	0.001	0.85	1.91	0.001	1.38	10.4305
TCONS_00007785	0.001	0.001	1.74	1.84	0.001	1.79	10.8057
TCONS_00007795	0.001	0.001	0.67	1.58	0.001	1.125	10.1357
TCONS_00007903	0.001	0.001	3.2	7.68	0.001	5.44	12.4094
TCONS_00007904	316.05	1.2642	2806.52	6548.56	158.657	4677.54	4.88177
TCONS_00008962	0.001	0.001	0.31	3.33	0.001	1.82	10.8297
TCONS_00008966	0.001	0.001	0.32	3.59	0.001	1.955	10.933
TCONS_00008967	0.001	0.001	1.21	6.88	0.001	4.045	11.9819
TCONS_00009499	9127.52	31175.2	177759	113980	20151.3	145870	2.85573
TCONS_00010615	2452.55	404.544	1.2642	1.2642	1428.55	1.2642	-10.1421
TCONS_00010710	0.001	0.001	1.94	0.8	0.001	1.37	10.42
TCONS_00011024	859.656	189.63	55397.2	18836.6	524.643	37116.9	6.1446
TCONS_00013753	37.926	37.926	20695	948.15	37.926	10821.6	8.1565
TCONS_00013972	7205.94	4235.07	42995.4	54853.6	5720.51	48924.5	3.09634
TCONS_00014072	0.001	0.001	0.59	2.97	0.001	1.78	10.7977
TCONS_00015252	12.642	37.926	328.692	3830.53	25.284	2079.61	6.36194
TCONS_00015307	493.038	50.568	9481.5	7534.63	271.803	8508.07	4.9682
TCONS_00015926	0.001	0.001	0.2	1.52	0.001	0.86	9.74819
TCONS_00016693	0.001	0.001	4.54	4.79	0.001	4.665	12.1877
TCONS_00016861	0.001	0.001	1.68	8.02	0.001	4.85	12.2438
TCONS_00019226	0.001	0.04	1.95	3.37	0.0205	2.66	7.01966
TCONS_00019227	37.926	366.618	4083.37	4980.95	202.272	4532.16	4.48583
TCONS_00019484	1340.05	1466.47	7433.5	10859.5	1403.26	9146.49	2.70443
TCONS_00020964	0.001	0.001	0.72	3.91	0.001	2.315	11.1768
TCONS_00021136	0.001	0.001	19.52	30.16	0.001	24.84	14.6004
TCONS_00021355	7319.72	10897.4	556.248	1213.63	9108.56	884.94	-3.36357
TCONS_00021915	0.001	0.001	0.17	0.26	0.001	0.215	7.74819
TCONS_00021916	3185.78	1896.3	1.2642	1.2642	2541.04	1.2642	-10.973
TCONS_00023093	1.682	336.4	21781.9	13927	169.041	17854.4	6.72277
TCONS_00024887	139.062	1.2642	1428.55	13615.4	70.1631	7521.99	6.74426
TCONS_00025812	0.001	0.001	5.26	10.44	0.001	7.85	12.9385
TCONS_00026983	0.001	0.001	0.66	2.39	0.001	1.525	10.5746
TCONS_00027377	75.852	63.21	1769.88	2022.72	69.531	1896.3	4.76939
TCONS_00029747	2161.78	505.68	25625.3	74701.6	1333.73	50163.5	5.2331
TCONS_00031206	0.001	0.001	2.22	2.66	0.001	2.44	11.2527
TCONS_00031596	0.001	0.04	2.29	3.33	0.0205	2.81	7.0988
TCONS_00032200	0.001	0.001	0.001	2.49	0.001	1.2455	10.2825
TCONS_00033242	8748.26	8925.25	543.606	0	8836.76	271.803	-5.02288
TCONS_00033391	75.852	63.21	1479.11	2149.14	69.531	1814.13	4.70548
TCONS_00033396	0.001	0.001	0.56	4.14	0.001	2.35	11.1984
TCONS_00035735	0.001	0.001	2.82	5.94	0.001	4.38	12.0967
TCONS_00036124	0.001	2.59	0.001	0.001	1.2955	0.001	-10.3393
TCONS_00036213	1719.31	1694.03	1.2642	1.2642	1706.67	1.2642	-10.3987
TCONS_00036295	0.001	0.001	1.66	5.22	0.001	3.44	11.7482
TCONS_00037709	0.001	0.001	2.31	1.39	0.001	1.85	10.8533
TCONS_00038824	0.001	0.001	2.79	7.87	0.001	5.33	12.3799
TCONS_00038909	1.223	24.46	2066.87	5711.41	12.8415	3889.14	8.24249
TCONS_00039379	0.001	0.001	0.22	3.48	0.001	1.85	10.8533
TCONS_00039484	0.001	0.001	0.85	12.08	0.001	6.465	12.6584
TCONS_00040958	0.001	0.001	20.15	7.34	0.001	13.745	13.7466
TCONS_00041093	429.828	707.952	2667.46	11972	568.89	7319.72	3.68557
TCONS_00041094	0.001	0.001	3.3	2.96	0.001	3.13	11.6119
TCONS_00041135	0.001	0.001	1.1	1.17	0.001	1.135	10.1485
TCONS_00041678	75.852	37.926	1087.21	2022.72	56.889	1554.97	4.77259
TCONS_00043105	0.001	0.001	0.22	4.54	0.001	2.38	11.2167
TCONS_00043114	0.001	0.001	0.21	2.55	0.001	1.38	10.4305
TCONS_00043150	4.725	94.5	6378.75	28822.5	49.6125	17600.6	8.47071
TCONS_00043156	63.21	151.704	1276.84	6927.82	107.457	4102.33	5.25461
TCONS_00043977	328.692	429.828	1580.25	6017.59	379.26	3798.92	3.32433
TCONS_00044759	0.001	0.001	0.47	1.08	0.001	0.775	9.59805
TCONS_00045591	556.248	1238.92	1.2642	1.2642	897.582	1.2642	-9.47168
TCONS_00045592	0.001	0.001	0.48	1.01	0.001	0.745	9.5411
TCONS_00047080	0.001	0.001	0.87	1.2	0.001	1.035	10.0154
TCONS_00047169	0.001	0.001	9.21	1.72	0.001	5.465	12.416
TCONS_00047726	0.001	0.02	2.93	1.37	0.0105	2.15	7.6778
TCONS_00047728	0.001	0.001	1.58	1.29	0.001	1.435	10.4868
TCONS_00049177	25.284	37.926	619.458	5221.15	31.605	2920.3	6.52982
TCONS_00051102	1491.76	1087.21	56876.4	8874.68	1289.48	32875.5	4.67215
TCONS_00051422	0.001	0.06	2.62	2.53	0.0305	2.575	6.39962
TCONS_00052757	0.001	0.001	4.51	17.44	0.001	10.975	13.4219
TCONS_00053174	0.001	0.001	0.21	2.44	0.001	1.325	10.3718
TCONS_00054202	0.001	0.001	2.59	7.56	0.001	5.075	12.3092
TCONS_00054612	151.704	695.31	8293.15	9822.83	423.507	9057.99	4.41873
TCONS_00055426	0.001	0.001	9.58	15.74	0.001	12.66	13.628
TCONS_00057780	25.284	75.852	1618.18	3805.24	50.568	2711.71	5.74483
TCONS_00058367	113437	44196.4	0	1731.95	78816.5	865.977	-6.50803
TCONS_00058461	581.532	2275.56	10543.4	41010.6	1428.55	25777	4.17347
TCONS_00059544	0.001	0.001	13.54	20.43	0.001	16.985	14.052
TCONS_00059725	910.224	0.001	11011.2	29683.4	455.113	20347.3	5.48247
TCONS_00059754	1264.2	1061.93	26080.4	11820.3	1163.06	18950.4	4.02622
TCONS_00059793	16927.6	13703.9	2.03972e+06	129290	15315.8	1.08451e+06	6.14588
TCONS_00059817	57457.9	47748.8	928555	319046	52603.4	623801	3.56786
TCONS_00060807	12.642	1.2642	821.73	6889.89	6.9531	3855.81	9.11516
TCONS_00061354	37.926	25.284	1377.98	6295.72	31.605	3836.85	6.92362
TCONS_00063878	1592.89	2553.68	1.2642	1.2642	2073.29	1.2642	-10.6795
TCONS_00064392	25.284	1.2642	543.606	2439.91	13.2741	1491.76	6.81225
TCONS_00064461	0.001	0.001	2.4	0.95	0.001	1.675	10.7099
TCONS_00064739	202.272	101.136	783.804	3463.91	151.704	2123.86	3.80735
TCONS_00065250	1668.74	2793.88	20315.7	24386.4	2231.31	22351.1	3.32438
TCONS_00065414	0.001	0.001	0.45	1.42	0.001	0.935	9.86882
TCONS_00065865	0.001	0.001	0.88	3.21	0.001	2.045	10.9979
TCONS_00066402	0.001	0.001	1.33	1.53	0.001	1.43	10.4818
TCONS_00066403	0.001	0.001	0.65	0.58	0.001	0.615	9.26444
TCONS_00067143	429.828	973.434	18406.8	8672.41	701.631	13539.6	4.27033
TCONS_00067976	0.001	0.001	0.31	0.88	0.001	0.595	9.21675
TCONS_00067979	0.001	0.001	0.42	0.59	0.001	0.505	8.98014
TCONS_00068662	0.001	0.001	0.53	2.22	0.001	1.375	10.4252
TCONS_00068663	0.001	0.001	2.8	2.07	0.001	2.435	11.2497
TCONS_00070768	101.136	1.2642	11036.5	10910	51.2001	10973.3	7.74363
TCONS_00072090	0.001	0.001	3.58	30.69	0.001	17.135	14.0647
