# Supplementary material for: Identification and analysis of long non-coding RNAs that are involved in inflammatory process in response to transmissible gastroenteritis virus infection
Source: BMC Genomics. 2019 Nov 4;20:806. doi: 10.1186/s12864-019-6156-5 (PMC6829948; doi:10.1186/s12864-019-6156-5)
Supplement: Supplementary file 4 — Additional file 4: Function analysis of the antisense lncRNA TCONS_00058367. Prediction of miRNA precursor of lncRNA. [file 12864_2019_6156_MOESM4_ESM.xlsx]

## Sheet: match_miRNA.add
	Table S4 | Prediction of miRNA precursor of lncRNA
MiRNA_ID	LncRNA ID	MiRNA precursor length (nt)	LncRNA length (nt)	E-value	MiRNA sequence	MiRNA-precursor sequence
ssc-miR-9785-5p	TCONS_00041570	78	3285	3e-39	ACCCTCATCCTGGTGTCCGGCACC	CTCAGAGTTCACCCTCATCCTGGTGTCCGGCACCACTGTACAAACTTGCTGCCCACCTGGGTGAGAAGGACTCTGTGT
ssc-miR-9785-5p	TCONS_00041569	78	3889	3e-39	ACCCTCATCCTGGTGTCCGGCACC	CTCAGAGTTCACCCTCATCCTGGTGTCCGGCACCACTGTACAAACTTGCTGCCCACCTGGGTGAGAAGGACTCTGTGT
ssc-miR-92a	TCONS_00009592	78	5747	3e-39	TATTGCACTTGTCCCGGCCTGT	CTTTCTACACAGGTTGGGATCGGTTGCAATGCTGTGTTTCTGTATGGTATTGCACTTGTCCCGGCCTGTTGAGTTTGG
ssc-miR-92a	TCONS_00009591	78	5741	3e-39	TATTGCACTTGTCCCGGCCTGT	CTTTCTACACAGGTTGGGATCGGTTGCAATGCTGTGTTTCTGTATGGTATTGCACTTGTCCCGGCCTGTTGAGTTTGG
ssc-miR-92a	TCONS_00009592	80	5747	1e-26	TATTGCACTTGTCCCGGCCTGT	CTTTCTACACAGGTTGGGATTTGTCGCAATGCTGTGTTTCTCTGTATGGTATTGCACTTGTCCCGGCCTGTTGAGTTTGG
ssc-miR-92a	TCONS_00009591	80	5741	1e-26	TATTGCACTTGTCCCGGCCTGT	CTTTCTACACAGGTTGGGATTTGTCGCAATGCTGTGTTTCTCTGTATGGTATTGCACTTGTCCCGGCCTGTTGAGTTTGG
ssc-miR-92a	TCONS_00009592	78	5747	1e-29	TATTGCACTTGTCCCGGCCTGT	CTTTCTACACAGGTTGGGATTTGTCGCAATGCTGTGTTTCTGTATAGTATTGCACTTGTCCCGGCCTGTTGAGTTTGG
ssc-miR-92a	TCONS_00009591	78	5741	1e-29	TATTGCACTTGTCCCGGCCTGT	CTTTCTACACAGGTTGGGATTTGTCGCAATGCTGTGTTTCTGTATAGTATTGCACTTGTCCCGGCCTGTTGAGTTTGG
ssc-miR-92a	TCONS_00009592	78	5747	2e-22	TATTGCACTTGTCCCGGCCTGT	CTTTCTACACAGGTTGGGATCAGTTGCAATGCTGTGCGTTTCTGTGGTATTGCACTTGTCCCGGCCTGTTGAGGTTGG
ssc-miR-92a	TCONS_00009591	78	5741	2e-22	TATTGCACTTGTCCCGGCCTGT	CTTTCTACACAGGTTGGGATCAGTTGCAATGCTGTGCGTTTCTGTGGTATTGCACTTGTCCCGGCCTGTTGAGGTTGG
ssc-miR-92a	TCONS_00009592	78	5747	3e-39	TATTGCACTTGTCCCGGCCTGT	CTTTCTACACAGGTTGGGATCGGTTGCAATGCTGTGTTTCTGTATGGTATTGCACTTGTCCCGGCCTGTTGAGTTTGG
ssc-miR-92a	TCONS_00009591	78	5741	3e-39	TATTGCACTTGTCCCGGCCTGT	CTTTCTACACAGGTTGGGATCGGTTGCAATGCTGTGTTTCTGTATGGTATTGCACTTGTCCCGGCCTGTTGAGTTTGG
ssc-miR-92a	TCONS_00009592	78	5747	3e-39	TATTGCACTTGTCCCGGCCTGT	CTTTCTACACAGGTTGGGATCGGTTGCAATGCTGTGTTTCTGTATGGTATTGCACTTGTCCCGGCCTGTTGAGTTTGG
ssc-miR-92a	TCONS_00009591	78	5741	3e-39	TATTGCACTTGTCCCGGCCTGT	CTTTCTACACAGGTTGGGATCGGTTGCAATGCTGTGTTTCTGTATGGTATTGCACTTGTCCCGGCCTGTTGAGTTTGG
ssc-miR-92a	TCONS_00009592	78	5747	3e-39	TATTGCACTTGTCCCGGCCTGT	CTTTCTACACAGGTTGGGATCGGTTGCAATGCTGTGTTTCTGTATGGTATTGCACTTGTCCCGGCCTGTTGAGTTTGG
ssc-miR-92a	TCONS_00009591	78	5741	3e-39	TATTGCACTTGTCCCGGCCTGT	CTTTCTACACAGGTTGGGATCGGTTGCAATGCTGTGTTTCTGTATGGTATTGCACTTGTCCCGGCCTGTTGAGTTTGG
ssc-miR-92a	TCONS_00009592	78	5747	3e-39	TATTGCACTTGTCCCGGCCTGT	CTTTCTACACAGGTTGGGATCGGTTGCAATGCTGTGTTTCTGTATGGTATTGCACTTGTCCCGGCCTGTTGAGTTTGG
ssc-miR-92a	TCONS_00009591	78	5741	3e-39	TATTGCACTTGTCCCGGCCTGT	CTTTCTACACAGGTTGGGATCGGTTGCAATGCTGTGTTTCTGTATGGTATTGCACTTGTCCCGGCCTGTTGAGTTTGG
ssc-miR-92a	TCONS_00009592	78	5747	3e-39	TATTGCACTTGTCCCGGCCTGT	CTTTCTACACAGGTTGGGATCAGTTGCAATGCTGTGTTTCTGTATGGTATTGCACTTGTCCCGGCCTGTTGAGTTTGG
ssc-miR-92a	TCONS_00009591	78	5741	3e-39	TATTGCACTTGTCCCGGCCTGT	CTTTCTACACAGGTTGGGATCAGTTGCAATGCTGTGTTTCTGTATGGTATTGCACTTGTCCCGGCCTGTTGAGTTTGG
ssc-miR-92a	TCONS_00009592	78	5747	3e-39	TATTGCACTTGTCCCGGCCTGT	CTTTCTACACAGGTTGGGATCGGTTGCAATGCTGTGTTTCTGTATGGTATTGCACTTGTCCCGGCCTGTTGAGTTTGG
ssc-miR-92a	TCONS_00009591	78	5741	3e-39	TATTGCACTTGTCCCGGCCTGT	CTTTCTACACAGGTTGGGATCGGTTGCAATGCTGTGTTTCTGTATGGTATTGCACTTGTCCCGGCCTGTTGAGTTTGG
ssc-miR-92a	TCONS_00009592	78	5747	3e-39	TATTGCACTTGTCCCGGCCTGT	CTTTCTACACAGGTTGGGATCGGTTGCAATGCTGTGTTTCTGTATGGTATTGCACTTGTCCCGGCCTGTTGAGTTTGG
ssc-miR-92a	TCONS_00009591	78	5741	3e-39	TATTGCACTTGTCCCGGCCTGT	CTTTCTACACAGGTTGGGATCGGTTGCAATGCTGTGTTTCTGTATGGTATTGCACTTGTCCCGGCCTGTTGAGTTTGG
ssc-miR-92a	TCONS_00009592	78	5747	3e-39	TATTGCACTTGTCCCGGCCTGT	CTTTCTACACAGGTTGGGATCGGTTGCAATGCTGTGTTTCTGTATGGTATTGCACTTGTCCCGGCCTGTTGAGTTTGG
ssc-miR-92a	TCONS_00009591	78	5741	3e-39	TATTGCACTTGTCCCGGCCTGT	CTTTCTACACAGGTTGGGATCGGTTGCAATGCTGTGTTTCTGTATGGTATTGCACTTGTCCCGGCCTGTTGAGTTTGG
ssc-miR-92a	TCONS_00009592	78	5747	3e-39	TATTGCACTTGTCCCGGCCTGT	CTTTCTACACAGGTTGGGATCGGTTGCAATGCTGTGTTTCTGTATGGTATTGCACTTGTCCCGGCCTGTTGAGTTTGG
ssc-miR-92a	TCONS_00009591	78	5741	3e-39	TATTGCACTTGTCCCGGCCTGT	CTTTCTACACAGGTTGGGATCGGTTGCAATGCTGTGTTTCTGTATGGTATTGCACTTGTCCCGGCCTGTTGAGTTTGG
ssc-miR-92a	TCONS_00009592	78	5747	6e-25	TATTGCACTTGTCCCGGCCTGT	CTTTCTACACAGGTTGGGATCAGTTGCAATGCTGTGTCTGTCTGTAGTATTGCACTTGTCCCGGCCTGTTGAGTTTGG
ssc-miR-92a	TCONS_00009591	78	5741	6e-25	TATTGCACTTGTCCCGGCCTGT	CTTTCTACACAGGTTGGGATCAGTTGCAATGCTGTGTCTGTCTGTAGTATTGCACTTGTCCCGGCCTGTTGAGTTTGG
ssc-miR-92a	TCONS_00009592	59	5747	5e-28	TATTGCACTTGTCCCGGCCTGT	AGGTTGGGATCGGTTGCAATGCTGTGTTTCTGTATGGTATTGCACTTGTCCCGGCCTGT
ssc-miR-92a	TCONS_00009591	59	5741	5e-28	TATTGCACTTGTCCCGGCCTGT	AGGTTGGGATCGGTTGCAATGCTGTGTTTCTGTATGGTATTGCACTTGTCCCGGCCTGT
ssc-miR-92a	TCONS_00009592	78	5747	3e-39	TATTGCACTTGTCCCGGCCTGT	CTTTCTACACAGGTTGGGATCGGTTGCAATGCTGTGTTTCTGTATGGTATTGCACTTGTCCCGGCCTGTTGAGTTTGG
ssc-miR-92a	TCONS_00009591	78	5741	3e-39	TATTGCACTTGTCCCGGCCTGT	CTTTCTACACAGGTTGGGATCGGTTGCAATGCTGTGTTTCTGTATGGTATTGCACTTGTCCCGGCCTGTTGAGTTTGG
ssc-miR-92a	TCONS_00009592	61	5747	3e-29	TATTGCACTTGTCCCGGCCTGT	ACAGGTTGGGATCGGTTGCAATGCTGTGTTTCTGTATGGTATTGCACTTGTCCCGGCCTGT
ssc-miR-92a	TCONS_00009591	61	5741	3e-29	TATTGCACTTGTCCCGGCCTGT	ACAGGTTGGGATCGGTTGCAATGCTGTGTTTCTGTATGGTATTGCACTTGTCCCGGCCTGT
ssc-miR-92a	TCONS_00009592	80	5747	2e-40	TATTGCACTTGTCCCGGCCTGT	CTTTCTACACAGGTTGGGATCGGTTGCAATGCTGTGTTTCTGTATGGTATTGCACTTGTCCCGGCCTGTTGAGTTTGGTG
ssc-miR-92a	TCONS_00009591	80	5741	2e-40	TATTGCACTTGTCCCGGCCTGT	CTTTCTACACAGGTTGGGATCGGTTGCAATGCTGTGTTTCTGTATGGTATTGCACTTGTCCCGGCCTGTTGAGTTTGGTG
ssc-miR-92a	TCONS_00009592	72	5747	2e-21	TATTGCACTTGTCCCGGCCTGT	CACAGGTTGGGATCAGTTGCAATGCTGTGTGTGTCTGTGGTATTGCACTTGTCCCGGCCTGTTGAGGTTGGT
ssc-miR-92a	TCONS_00009591	72	5741	2e-21	TATTGCACTTGTCCCGGCCTGT	CACAGGTTGGGATCAGTTGCAATGCTGTGTGTGTCTGTGGTATTGCACTTGTCCCGGCCTGTTGAGGTTGGT
ssc-miR-92a	TCONS_00009592	68	5747	3e-17	TATTGCACTTGTCCCGGCCTGT	TACACAGGTTGGGATTGGTTGCAATGCTGTCTATGTGTATGTGGTATTGCACTTGTCCCGGCCTGTTG
ssc-miR-92a	TCONS_00009591	68	5741	3e-17	TATTGCACTTGTCCCGGCCTGT	TACACAGGTTGGGATTGGTTGCAATGCTGTCTATGTGTATGTGGTATTGCACTTGTCCCGGCCTGTTG
ssc-miR-92a	TCONS_00009592	78	5747	3e-27	TATTGCACTTGTCCCGGCCTGT	CTTTCTACACAGGCTGGGATTTGTTGCAATGCTGTGTTTCTCGATGGTATTGCACTTGTCCCGGCCTGTTGAGTTTGG
ssc-miR-92a	TCONS_00009591	78	5741	3e-27	TATTGCACTTGTCCCGGCCTGT	CTTTCTACACAGGCTGGGATTTGTTGCAATGCTGTGTTTCTCGATGGTATTGCACTTGTCCCGGCCTGTTGAGTTTGG
ssc-miR-92a	TCONS_00009592	99	5747	3e-49	TATTGCACTTGTCCCGGCCTGT	GGAAAATCAAACCCCTTTCTACACAGGTTGGGATCAGTTGCAATGCTGTGTTTCTGTATGGTATTGCACTTGTCCCGGCCTGTTGAGTTTGGTGGGGAT
ssc-miR-92a	TCONS_00009591	99	5741	3e-49	TATTGCACTTGTCCCGGCCTGT	GGAAAATCAAACCCCTTTCTACACAGGTTGGGATCAGTTGCAATGCTGTGTTTCTGTATGGTATTGCACTTGTCCCGGCCTGTTGAGTTTGGTGGGGAT
ssc-miR-92a	TCONS_00009592	59	5747	1e-25	TATTGCACTTGTCCCGGCCTGT	AGGTTGGGATCGGTTGCAATGCTGTGTTTTTGTATGGTATTGCACTTGTCCCGGCCTGT
ssc-miR-92a	TCONS_00009591	59	5741	1e-25	TATTGCACTTGTCCCGGCCTGT	AGGTTGGGATCGGTTGCAATGCTGTGTTTTTGTATGGTATTGCACTTGTCCCGGCCTGT
ssc-miR-92a	TCONS_00009592	88	5747	1e-26	TATTGCACTTGTCCCGGCCTGT	ACCCCTTTCTACACAGGTTGGGATCGGTTGCAATGCTGTGTTAAATCAGTGGTATTGCACTTGTCCCGGCCTGTTGAGGTTGGTGGGG
ssc-miR-92a	TCONS_00009591	88	5741	1e-26	TATTGCACTTGTCCCGGCCTGT	ACCCCTTTCTACACAGGTTGGGATCGGTTGCAATGCTGTGTTAAATCAGTGGTATTGCACTTGTCCCGGCCTGTTGAGGTTGGTGGGG
ssc-miR-365-5p	TCONS_00013287	111	3093	3e-52	GAGGGACTTTCAGGGGCAGCTGT	AGAGTGTTCAAGGACAGCAAGAAAAATGAGGGACTTTCAGGGGCAGCTGTGTTTTCTGACTCAGTCATAATGCCCCTAAAAATCCTTATTGTTCTTGCAGTGTGCATCGGG
ssc-miR-365-5p	TCONS_00013287	86	3093	1e-41	GAGGGACTTTCAGGGGCAGCTGT	ACAGCAAGAAAAATGAGGGACTTTCAGGGGCAGCTGTGTTTCCTGACTCAGTCATAATGCCCCTAAAAATCCTTATTGTTCTTGCA
ssc-miR-365-5p	TCONS_00013287	108	3093	2e-50	GAGGGACTTTCAGGGGCAGCTGT	AGAGTGTTCAAGGACAGCAAGAAAAATGAGGGACTTTCAGGGGCAGCTGTGTTTTCTGACTCAGTCATAATGCCCCTAAAAATCCTTATTGTTCTTGCAGTGTGCATCAGG
ssc-miR-365-5p	TCONS_00013287	80	3093	2e-40	GAGGGACTTTCAGGGGCAGCTGT	AAAAATGAGGGACTTTCAGGGGCAGCTGTGTTTTCTGACTCAGTCATAATGCCCCTAAAAATCCTTATTGTTCTTGCAGT
ssc-miR-365-5p	TCONS_00013287	63	3093	3e-23	GAGGGACTTTCAGGGGCAGCTGT	GAGGGACTTTCAGGGGCAGCTGTGTTTTACTGACCCAGTCATAATGCCCCTAAAAATCCTTAT
ssc-miR-20a	TCONS_00009592	71	5747	4e-35	TAAAGTGCTTATAGTGCAGGTA	GTAGCACTAAAGTGCTTATAGTGCAGGTAGTGTTTAGTTATCTACTGCATTATGAGCACTTAAAGTACTGC
ssc-miR-20a	TCONS_00009591	71	5741	4e-35	TAAAGTGCTTATAGTGCAGGTA	GTAGCACTAAAGTGCTTATAGTGCAGGTAGTGTTTAGTTATCTACTGCATTATGAGCACTTAAAGTACTGC
ssc-miR-20a	TCONS_00009592	71	5747	4e-35	TAAAGTGCTTATAGTGCAGGTA	GTAGCACTAAAGTGCTTATAGTGCAGGTAGTGTTTAGTTATCTACTGCATTATGAGCACTTAAAGTACTGC
ssc-miR-20a	TCONS_00009591	71	5741	4e-35	TAAAGTGCTTATAGTGCAGGTA	GTAGCACTAAAGTGCTTATAGTGCAGGTAGTGTTTAGTTATCTACTGCATTATGAGCACTTAAAGTACTGC
ssc-miR-20a	TCONS_00009592	71	5747	1e-32	TAAAGTGCTTATAGTGCAGGTA	GTAGCACTAAAGTGCTTATAGTGCAGGTAGTGTTTAGTTATCTACTGCATCATGAGCACTTAAAGTACTGC
ssc-miR-20a	TCONS_00009591	71	5741	1e-32	TAAAGTGCTTATAGTGCAGGTA	GTAGCACTAAAGTGCTTATAGTGCAGGTAGTGTTTAGTTATCTACTGCATCATGAGCACTTAAAGTACTGC
ssc-miR-20a	TCONS_00009592	71	5747	4e-35	TAAAGTGCTTATAGTGCAGGTA	GTAGCACTAAAGTGCTTATAGTGCAGGTAGTGTTTAGTTATCTACTGCATTATGAGCACTTAAAGTACTGC
ssc-miR-20a	TCONS_00009591	71	5741	4e-35	TAAAGTGCTTATAGTGCAGGTA	GTAGCACTAAAGTGCTTATAGTGCAGGTAGTGTTTAGTTATCTACTGCATTATGAGCACTTAAAGTACTGC
ssc-miR-20a	TCONS_00009592	71	5747	4e-35	TAAAGTGCTTATAGTGCAGGTA	GTAGCACTAAAGTGCTTATAGTGCAGGTAGTGTTTAGTTATCTACTGCATTATGAGCACTTAAAGTACTGC
ssc-miR-20a	TCONS_00009591	71	5741	4e-35	TAAAGTGCTTATAGTGCAGGTA	GTAGCACTAAAGTGCTTATAGTGCAGGTAGTGTTTAGTTATCTACTGCATTATGAGCACTTAAAGTACTGC
ssc-miR-20a	TCONS_00009592	71	5747	4e-35	TAAAGTGCTTATAGTGCAGGTA	GTAGCACTAAAGTGCTTATAGTGCAGGTAGTGTTTAGTTATCTACTGCATTATGAGCACTTAAAGTACTGC
ssc-miR-20a	TCONS_00009591	71	5741	4e-35	TAAAGTGCTTATAGTGCAGGTA	GTAGCACTAAAGTGCTTATAGTGCAGGTAGTGTTTAGTTATCTACTGCATTATGAGCACTTAAAGTACTGC
ssc-miR-20a	TCONS_00009592	71	5747	4e-35	TAAAGTGCTTATAGTGCAGGTA	GTAGCACTAAAGTGCTTATAGTGCAGGTAGTGTTTAGTTATCTACTGCATTATGAGCACTTAAAGTACTGC
ssc-miR-20a	TCONS_00009591	71	5741	4e-35	TAAAGTGCTTATAGTGCAGGTA	GTAGCACTAAAGTGCTTATAGTGCAGGTAGTGTTTAGTTATCTACTGCATTATGAGCACTTAAAGTACTGC
ssc-miR-20a	TCONS_00009592	71	5747	4e-35	TAAAGTGCTTATAGTGCAGGTA	GTAGCACTAAAGTGCTTATAGTGCAGGTAGTGTTTAGTTATCTACTGCATTATGAGCACTTAAAGTACTGC
ssc-miR-20a	TCONS_00009591	71	5741	4e-35	TAAAGTGCTTATAGTGCAGGTA	GTAGCACTAAAGTGCTTATAGTGCAGGTAGTGTTTAGTTATCTACTGCATTATGAGCACTTAAAGTACTGC
ssc-miR-20a	TCONS_00009592	71	5747	4e-35	TAAAGTGCTTATAGTGCAGGTA	GTAGCACTAAAGTGCTTATAGTGCAGGTAGTGTTTAGTTATCTACTGCATTATGAGCACTTAAAGTACTGC
ssc-miR-20a	TCONS_00009591	71	5741	4e-35	TAAAGTGCTTATAGTGCAGGTA	GTAGCACTAAAGTGCTTATAGTGCAGGTAGTGTTTAGTTATCTACTGCATTATGAGCACTTAAAGTACTGC
ssc-miR-20a	TCONS_00009592	71	5747	4e-35	TAAAGTGCTTATAGTGCAGGTA	GTAGCACTAAAGTGCTTATAGTGCAGGTAGTGTTTAGTTATCTACTGCATTATGAGCACTTAAAGTACTGC
ssc-miR-20a	TCONS_00009591	71	5741	4e-35	TAAAGTGCTTATAGTGCAGGTA	GTAGCACTAAAGTGCTTATAGTGCAGGTAGTGTTTAGTTATCTACTGCATTATGAGCACTTAAAGTACTGC
ssc-miR-20a	TCONS_00009592	71	5747	4e-35	TAAAGTGCTTATAGTGCAGGTA	GTAGCACTAAAGTGCTTATAGTGCAGGTAGTGTTTAGTTATCTACTGCATTATGAGCACTTAAAGTACTGC
ssc-miR-20a	TCONS_00009591	71	5741	4e-35	TAAAGTGCTTATAGTGCAGGTA	GTAGCACTAAAGTGCTTATAGTGCAGGTAGTGTTTAGTTATCTACTGCATTATGAGCACTTAAAGTACTGC
ssc-miR-20a	TCONS_00009592	82	5747	2e-31	TAAAGTGCTTATAGTGCAGGTA	CCTGTAGCACTAAAGTGCTTATAGTGCAGGTAGTGATTAATAATCTACTGCATTACGAGCACTTAAAGTACTGCTAGCTGTA
ssc-miR-20a	TCONS_00009591	82	5741	2e-31	TAAAGTGCTTATAGTGCAGGTA	CCTGTAGCACTAAAGTGCTTATAGTGCAGGTAGTGATTAATAATCTACTGCATTACGAGCACTTAAAGTACTGCTAGCTGTA
ssc-miR-20a	TCONS_00009592	59	5747	5e-28	TAAAGTGCTTATAGTGCAGGTA	TAAAGTGCTTATAGTGCAGGTAGTGTTTAGTTATCTACTGCATTATGAGCACTTAAAGT
ssc-miR-20a	TCONS_00009591	59	5741	5e-28	TAAAGTGCTTATAGTGCAGGTA	TAAAGTGCTTATAGTGCAGGTAGTGTTTAGTTATCTACTGCATTATGAGCACTTAAAGT
ssc-miR-19b	TCONS_00009592	87	5747	1e-44	TGTGCAAATCCATGCAAAACTGA	CACTGTTCTATGGTTAGTTTTGCAGGTTTGCATCCAGCTGTGTGATATTCTGCTGTGCAAATCCATGCAAAACTGACTGTGGTAGTG
ssc-miR-19b	TCONS_00009591	87	5741	1e-44	TGTGCAAATCCATGCAAAACTGA	CACTGTTCTATGGTTAGTTTTGCAGGTTTGCATCCAGCTGTGTGATATTCTGCTGTGCAAATCCATGCAAAACTGACTGTGGTAGTG
ssc-miR-19b	TCONS_00009592	83	5747	5e-35	TGTGCAAATCCATGCAAAACTGA	CACTGGTCTATGGTTAGTTTTGCAGGTTTGCATCCAGCTGTATAATATTCTGCTGTGCAAATCCATGCAAAACTGACTGTGGTGGTG
ssc-miR-19b	TCONS_00009591	83	5741	5e-35	TGTGCAAATCCATGCAAAACTGA	CACTGGTCTATGGTTAGTTTTGCAGGTTTGCATCCAGCTGTATAATATTCTGCTGTGCAAATCCATGCAAAACTGACTGTGGTGGTG
ssc-miR-19b	TCONS_00009592	83	5747	5e-35	TGTGCAAATCCATGCAAAACTGA	CACTGGTCTATGGTTAGTTTTGCAGGTTTGCATCCAGCTGTATAATATTCTGCTGTGCAAATCCATGCAAAACTGACTGTGGTGGTG
ssc-miR-19b	TCONS_00009591	83	5741	5e-35	TGTGCAAATCCATGCAAAACTGA	CACTGGTCTATGGTTAGTTTTGCAGGTTTGCATCCAGCTGTATAATATTCTGCTGTGCAAATCCATGCAAAACTGACTGTGGTGGTG
ssc-miR-19b	TCONS_00009592	87	5747	5e-35	TGTGCAAATCCATGCAAAACTGA	CACTGTTCTCTGGTTAGTTTTGCAGGTTTGCATCCAGCTGTATGATACTCTGCTGTGCAAATCCATGCAAAACTGACTGTGGCAGTG
ssc-miR-19b	TCONS_00009591	87	5741	5e-35	TGTGCAAATCCATGCAAAACTGA	CACTGTTCTCTGGTTAGTTTTGCAGGTTTGCATCCAGCTGTATGATACTCTGCTGTGCAAATCCATGCAAAACTGACTGTGGCAGTG
ssc-miR-19b	TCONS_00009592	87	5747	1e-44	TGTGCAAATCCATGCAAAACTGA	CACTGTTCTATGGTTAGTTTTGCAGGTTTGCATCCAGCTGTGTGATATTCTGCTGTGCAAATCCATGCAAAACTGACTGTGGTAGTG
ssc-miR-19b	TCONS_00009591	87	5741	1e-44	TGTGCAAATCCATGCAAAACTGA	CACTGTTCTATGGTTAGTTTTGCAGGTTTGCATCCAGCTGTGTGATATTCTGCTGTGCAAATCCATGCAAAACTGACTGTGGTAGTG
ssc-miR-19b	TCONS_00009592	87	5747	4e-42	TGTGCAAATCCATGCAAAACTGA	CACTGTTCTATGGTTAGTTTTGCAGGTTTGCATCCAGCTGTGTAATATTCTGCTGTGCAAATCCATGCAAAACTGACTGTGGTAGTG
ssc-miR-19b	TCONS_00009591	87	5741	4e-42	TGTGCAAATCCATGCAAAACTGA	CACTGTTCTATGGTTAGTTTTGCAGGTTTGCATCCAGCTGTGTAATATTCTGCTGTGCAAATCCATGCAAAACTGACTGTGGTAGTG
ssc-miR-19b	TCONS_00009592	87	5747	1e-44	TGTGCAAATCCATGCAAAACTGA	CACTGTTCTATGGTTAGTTTTGCAGGTTTGCATCCAGCTGTGTGATATTCTGCTGTGCAAATCCATGCAAAACTGACTGTGGTAGTG
ssc-miR-19b	TCONS_00009591	87	5741	1e-44	TGTGCAAATCCATGCAAAACTGA	CACTGTTCTATGGTTAGTTTTGCAGGTTTGCATCCAGCTGTGTGATATTCTGCTGTGCAAATCCATGCAAAACTGACTGTGGTAGTG
ssc-miR-19b	TCONS_00009592	87	5747	1e-44	TGTGCAAATCCATGCAAAACTGA	CACTGTTCTATGGTTAGTTTTGCAGGTTTGCATCCAGCTGTGTGATATTCTGCTGTGCAAATCCATGCAAAACTGACTGTGGTAGTG
ssc-miR-19b	TCONS_00009591	87	5741	1e-44	TGTGCAAATCCATGCAAAACTGA	CACTGTTCTATGGTTAGTTTTGCAGGTTTGCATCCAGCTGTGTGATATTCTGCTGTGCAAATCCATGCAAAACTGACTGTGGTAGTG
ssc-miR-19b	TCONS_00009592	87	5747	1e-44	TGTGCAAATCCATGCAAAACTGA	CACTGTTCTATGGTTAGTTTTGCAGGTTTGCATCCAGCTGTGTGATATTCTGCTGTGCAAATCCATGCAAAACTGACTGTGGTAGTG
ssc-miR-19b	TCONS_00009591	87	5741	1e-44	TGTGCAAATCCATGCAAAACTGA	CACTGTTCTATGGTTAGTTTTGCAGGTTTGCATCCAGCTGTGTGATATTCTGCTGTGCAAATCCATGCAAAACTGACTGTGGTAGTG
ssc-miR-19b	TCONS_00009592	87	5747	1e-44	TGTGCAAATCCATGCAAAACTGA	CACTGTTCTATGGTTAGTTTTGCAGGTTTGCATCCAGCTGTGTGATATTCTGCTGTGCAAATCCATGCAAAACTGACTGTGGTAGTG
ssc-miR-19b	TCONS_00009591	87	5741	1e-44	TGTGCAAATCCATGCAAAACTGA	CACTGTTCTATGGTTAGTTTTGCAGGTTTGCATCCAGCTGTGTGATATTCTGCTGTGCAAATCCATGCAAAACTGACTGTGGTAGTG
ssc-miR-19b	TCONS_00009592	87	5747	1e-44	TGTGCAAATCCATGCAAAACTGA	CACTGTTCTATGGTTAGTTTTGCAGGTTTGCATCCAGCTGTGTGATATTCTGCTGTGCAAATCCATGCAAAACTGACTGTGGTAGTG
ssc-miR-19b	TCONS_00009591	87	5741	1e-44	TGTGCAAATCCATGCAAAACTGA	CACTGTTCTATGGTTAGTTTTGCAGGTTTGCATCCAGCTGTGTGATATTCTGCTGTGCAAATCCATGCAAAACTGACTGTGGTAGTG
ssc-miR-19b	TCONS_00009592	87	5747	1e-44	TGTGCAAATCCATGCAAAACTGA	CACTGTTCTATGGTTAGTTTTGCAGGTTTGCATCCAGCTGTGTGATATTCTGCTGTGCAAATCCATGCAAAACTGACTGTGGTAGTG
ssc-miR-19b	TCONS_00009591	87	5741	1e-44	TGTGCAAATCCATGCAAAACTGA	CACTGTTCTATGGTTAGTTTTGCAGGTTTGCATCCAGCTGTGTGATATTCTGCTGTGCAAATCCATGCAAAACTGACTGTGGTAGTG
ssc-miR-19b	TCONS_00009592	87	5747	1e-44	TGTGCAAATCCATGCAAAACTGA	CACTGTTCTATGGTTAGTTTTGCAGGTTTGCATCCAGCTGTGTGATATTCTGCTGTGCAAATCCATGCAAAACTGACTGTGGTAGTG
ssc-miR-19b	TCONS_00009591	87	5741	1e-44	TGTGCAAATCCATGCAAAACTGA	CACTGTTCTATGGTTAGTTTTGCAGGTTTGCATCCAGCTGTGTGATATTCTGCTGTGCAAATCCATGCAAAACTGACTGTGGTAGTG
ssc-miR-19b	TCONS_00009592	87	5747	1e-44	TGTGCAAATCCATGCAAAACTGA	CACTGTTCTATGGTTAGTTTTGCAGGTTTGCATCCAGCTGTGTGATATTCTGCTGTGCAAATCCATGCAAAACTGACTGTGGTAGTG
ssc-miR-19b	TCONS_00009591	87	5741	1e-44	TGTGCAAATCCATGCAAAACTGA	CACTGTTCTATGGTTAGTTTTGCAGGTTTGCATCCAGCTGTGTGATATTCTGCTGTGCAAATCCATGCAAAACTGACTGTGGTAGTG
ssc-miR-19b	TCONS_00009592	84	5747	9e-40	TGTGCAAATCCATGCAAAACTGA	GCACTGTTCTATGGTTAGTTTTGCAGGTTTGCATCCAGCTGTATGATATTCTGCTGTGCAAATCCATGCAAAACTGACTGTGGTGGTGG
ssc-miR-19b	TCONS_00009591	84	5741	9e-40	TGTGCAAATCCATGCAAAACTGA	GCACTGTTCTATGGTTAGTTTTGCAGGTTTGCATCCAGCTGTATGATATTCTGCTGTGCAAATCCATGCAAAACTGACTGTGGTGGTGG
ssc-miR-19b	TCONS_00009592	87	5747	1e-44	TGTGCAAATCCATGCAAAACTGA	CACTGTTCTATGGTTAGTTTTGCAGGTTTGCATCCAGCTGTGTGATATTCTGCTGTGCAAATCCATGCAAAACTGACTGTGGTAGTG
ssc-miR-19b	TCONS_00009591	87	5741	1e-44	TGTGCAAATCCATGCAAAACTGA	CACTGTTCTATGGTTAGTTTTGCAGGTTTGCATCCAGCTGTGTGATATTCTGCTGTGCAAATCCATGCAAAACTGACTGTGGTAGTG
ssc-miR-19b	TCONS_00009592	59	5747	5e-28	TGTGCAAATCCATGCAAAACTGA	GTTTTGCAGGTTTGCATCCAGCTGTGTGATATTCTGCTGTGCAAATCCATGCAAAACTG
ssc-miR-19b	TCONS_00009591	59	5741	5e-28	TGTGCAAATCCATGCAAAACTGA	GTTTTGCAGGTTTGCATCCAGCTGTGTGATATTCTGCTGTGCAAATCCATGCAAAACTG
ssc-miR-19b	TCONS_00009592	64	5747	1e-28	TGTGCAAATCCATGCAAAACTGA	GTTAGTTTTGCAGGTTTGCATCCAGCTGTGTGATGTTCTGCTGTGCAAATCCATGCAAAACTGA
ssc-miR-19b	TCONS_00009591	64	5741	1e-28	TGTGCAAATCCATGCAAAACTGA	GTTAGTTTTGCAGGTTTGCATCCAGCTGTGTGATGTTCTGCTGTGCAAATCCATGCAAAACTGA
ssc-miR-19b	TCONS_00009592	80	5747	2e-40	TGTGCAAATCCATGCAAAACTGA	CTGTTCTATGGTTAGTTTTGCAGGTTTGCATCCAGCTGTGTGATATTCTGCTGTGCAAATCCATGCAAAACTGACTGTGG
ssc-miR-19b	TCONS_00009591	80	5741	2e-40	TGTGCAAATCCATGCAAAACTGA	CTGTTCTATGGTTAGTTTTGCAGGTTTGCATCCAGCTGTGTGATATTCTGCTGTGCAAATCCATGCAAAACTGACTGTGG
ssc-miR-19b	TCONS_00009592	69	5747	4e-29	TGTGCAAATCCATGCAAAACTGA	TTAGTTTTGCAGGTTTGCATCCAGCTGTATGATACTCTGCTGTGCAAATCCATGCAAAACTGACTGTGGCAGT
ssc-miR-19b	TCONS_00009591	69	5741	4e-29	TGTGCAAATCCATGCAAAACTGA	TTAGTTTTGCAGGTTTGCATCCAGCTGTATGATACTCTGCTGTGCAAATCCATGCAAAACTGACTGTGGCAGT
ssc-miR-19b	TCONS_00009592	70	5747	1e-22	TGTGCAAATCCATGCAAAACTGA	TGGTTAGTTTTGCAGGTTTGCATCCAGCTGTATAATGTGTTGCTGTGCAAATCCATGCAAAACTGACTGT
ssc-miR-19b	TCONS_00009591	70	5741	1e-22	TGTGCAAATCCATGCAAAACTGA	TGGTTAGTTTTGCAGGTTTGCATCCAGCTGTATAATGTGTTGCTGTGCAAATCCATGCAAAACTGACTGT
ssc-miR-19b	TCONS_00009592	78	5747	2e-31	TGTGCAAATCCATGCAAAACTGA	GTCTATGGTTAGTTTTGCAGGTTTGCATCCAGCTGTATAATACTCTGCTGTGCAAATCCATGCAAAACTGACTGTGGTGG
ssc-miR-19b	TCONS_00009591	78	5741	2e-31	TGTGCAAATCCATGCAAAACTGA	GTCTATGGTTAGTTTTGCAGGTTTGCATCCAGCTGTATAATACTCTGCTGTGCAAATCCATGCAAAACTGACTGTGGTGG
ssc-miR-19b	TCONS_00009592	61	5747	5e-22	TGTGCAAATCCATGCAAAACTGA	AGTTTTGCAGGTTTGCATCCAGCTGTATGGTACTCTGCTGTGCAAATCCATGCAAAACTGA
ssc-miR-19b	TCONS_00009591	61	5741	5e-22	TGTGCAAATCCATGCAAAACTGA	AGTTTTGCAGGTTTGCATCCAGCTGTATGGTACTCTGCTGTGCAAATCCATGCAAAACTGA
ssc-miR-19b	TCONS_00009592	87	5747	1e-44	TGTGCAAATCCATGCAAAACTGA	CACTGTTCTATGGTTAGTTTTGCAGGTTTGCATCCAGCTGTGTGATATTCTGCTGTGCAAATCCATGCAAAACTGACTGTGGTAGTG
ssc-miR-19b	TCONS_00009591	87	5741	1e-44	TGTGCAAATCCATGCAAAACTGA	CACTGTTCTATGGTTAGTTTTGCAGGTTTGCATCCAGCTGTGTGATATTCTGCTGTGCAAATCCATGCAAAACTGACTGTGGTAGTG
ssc-miR-19b	TCONS_00009592	87	5747	1e-44	TGTGCAAATCCATGCAAAACTGA	CACTGTTCTATGGTTAGTTTTGCAGGTTTGCATCCAGCTGTGTGATATTCTGCTGTGCAAATCCATGCAAAACTGACTGTGGTAGTG
ssc-miR-19b	TCONS_00009591	87	5741	1e-44	TGTGCAAATCCATGCAAAACTGA	CACTGTTCTATGGTTAGTTTTGCAGGTTTGCATCCAGCTGTGTGATATTCTGCTGTGCAAATCCATGCAAAACTGACTGTGGTAGTG
ssc-miR-19b	TCONS_00009592	61	5747	3e-29	TGTGCAAATCCATGCAAAACTGA	AGTTTTGCAGGTTTGCATCCAGCTGTGTGATATTCTGCTGTGCAAATCCATGCAAAACTGA
ssc-miR-19b	TCONS_00009591	61	5741	3e-29	TGTGCAAATCCATGCAAAACTGA	AGTTTTGCAGGTTTGCATCCAGCTGTGTGATATTCTGCTGTGCAAATCCATGCAAAACTGA
ssc-miR-19b	TCONS_00009592	96	5747	4e-39	TGTGCAAATCCATGCAAAACTGA	TAAACACTGTTCTCTGGTTAGTTTTGCAGGTTTGCATCCAGCTGTATGATACTCTGCTGTGCAAATCCATGCAAAACTGACTGTGGCAGTGAAAAG
ssc-miR-19b	TCONS_00009591	96	5741	4e-39	TGTGCAAATCCATGCAAAACTGA	TAAACACTGTTCTCTGGTTAGTTTTGCAGGTTTGCATCCAGCTGTATGATACTCTGCTGTGCAAATCCATGCAAAACTGACTGTGGCAGTGAAAAG
ssc-miR-19a	TCONS_00009592	82	5747	1e-41	TGTGCAAATCTATGCAAAACTGA	GCAGTCCTCTGTTAGTTTTGCATAGTTGCACTACAAGAAGAATGTAGTTGTGCAAATCTATGCAAAACTGATGGTGGCCTGC
ssc-miR-19a	TCONS_00009591	82	5741	1e-41	TGTGCAAATCTATGCAAAACTGA	GCAGTCCTCTGTTAGTTTTGCATAGTTGCACTACAAGAAGAATGTAGTTGTGCAAATCTATGCAAAACTGATGGTGGCCTGC
ssc-miR-19a	TCONS_00009592	82	5747	3e-39	TGTGCAAATCTATGCAAAACTGA	GCAGCCCTCTGTTAGTTTTGCATAGTTGCACTACAAGAAGAATGTAGTTGTGCAAATCTATGCAAAACTGATGGTGGCCTGC
ssc-miR-19a	TCONS_00009591	82	5741	3e-39	TGTGCAAATCTATGCAAAACTGA	GCAGCCCTCTGTTAGTTTTGCATAGTTGCACTACAAGAAGAATGTAGTTGTGCAAATCTATGCAAAACTGATGGTGGCCTGC
ssc-miR-19a	TCONS_00009592	82	5747	8e-37	TGTGCAAATCTATGCAAAACTGA	GCAGCCCTCTGTTCGTTTTGCATAGTTGCACTACAAGAAGAATGTAGTTGTGCAAATCTATGCAAAACTGATGGTGGCCTGC
ssc-miR-19a	TCONS_00009591	82	5741	8e-37	TGTGCAAATCTATGCAAAACTGA	GCAGCCCTCTGTTCGTTTTGCATAGTTGCACTACAAGAAGAATGTAGTTGTGCAAATCTATGCAAAACTGATGGTGGCCTGC
ssc-miR-19a	TCONS_00009592	81	5747	3e-36	TGTGCAAATCTATGCAAAACTGA	GCAGTCTTCTGTTAGTTTTGCATAGTTGCACTACAGGAAGAATGTAGTTGTGCAAATCTATGCAAAACTGATGGTGGCCTG
ssc-miR-19a	TCONS_00009591	81	5741	3e-36	TGTGCAAATCTATGCAAAACTGA	GCAGTCTTCTGTTAGTTTTGCATAGTTGCACTACAGGAAGAATGTAGTTGTGCAAATCTATGCAAAACTGATGGTGGCCTG
ssc-miR-19a	TCONS_00009592	82	5747	1e-41	TGTGCAAATCTATGCAAAACTGA	GCAGTCCTCTGTTAGTTTTGCATAGTTGCACTACAAGAAGAATGTAGTTGTGCAAATCTATGCAAAACTGATGGTGGCCTGC
ssc-miR-19a	TCONS_00009591	82	5741	1e-41	TGTGCAAATCTATGCAAAACTGA	GCAGTCCTCTGTTAGTTTTGCATAGTTGCACTACAAGAAGAATGTAGTTGTGCAAATCTATGCAAAACTGATGGTGGCCTGC
ssc-miR-19a	TCONS_00009592	82	5747	1e-41	TGTGCAAATCTATGCAAAACTGA	GCAGTCCTCTGTTAGTTTTGCATAGTTGCACTACAAGAAGAATGTAGTTGTGCAAATCTATGCAAAACTGATGGTGGCCTGC
ssc-miR-19a	TCONS_00009591	82	5741	1e-41	TGTGCAAATCTATGCAAAACTGA	GCAGTCCTCTGTTAGTTTTGCATAGTTGCACTACAAGAAGAATGTAGTTGTGCAAATCTATGCAAAACTGATGGTGGCCTGC
ssc-miR-19a	TCONS_00009592	82	5747	1e-41	TGTGCAAATCTATGCAAAACTGA	GCAGTCCTCTGTTAGTTTTGCATAGTTGCACTACAAGAAGAATGTAGTTGTGCAAATCTATGCAAAACTGATGGTGGCCTGC
ssc-miR-19a	TCONS_00009591	82	5741	1e-41	TGTGCAAATCTATGCAAAACTGA	GCAGTCCTCTGTTAGTTTTGCATAGTTGCACTACAAGAAGAATGTAGTTGTGCAAATCTATGCAAAACTGATGGTGGCCTGC
ssc-miR-19a	TCONS_00009592	82	5747	3e-39	TGTGCAAATCTATGCAAAACTGA	GCAGTCCTCTGTTAGTTTTGCATAGTTGCACTACAAGAAGCATGTAGTTGTGCAAATCTATGCAAAACTGATGGTGGCCTGC
ssc-miR-19a	TCONS_00009591	82	5741	3e-39	TGTGCAAATCTATGCAAAACTGA	GCAGTCCTCTGTTAGTTTTGCATAGTTGCACTACAAGAAGCATGTAGTTGTGCAAATCTATGCAAAACTGATGGTGGCCTGC
ssc-miR-19a	TCONS_00009592	82	5747	1e-41	TGTGCAAATCTATGCAAAACTGA	GCAGTCCTCTGTTAGTTTTGCATAGTTGCACTACAAGAAGAATGTAGTTGTGCAAATCTATGCAAAACTGATGGTGGCCTGC
ssc-miR-19a	TCONS_00009591	82	5741	1e-41	TGTGCAAATCTATGCAAAACTGA	GCAGTCCTCTGTTAGTTTTGCATAGTTGCACTACAAGAAGAATGTAGTTGTGCAAATCTATGCAAAACTGATGGTGGCCTGC
ssc-miR-19a	TCONS_00009592	82	5747	1e-41	TGTGCAAATCTATGCAAAACTGA	GCAGTCCTCTGTTAGTTTTGCATAGTTGCACTACAAGAAGAATGTAGTTGTGCAAATCTATGCAAAACTGATGGTGGCCTGC
ssc-miR-19a	TCONS_00009591	82	5741	1e-41	TGTGCAAATCTATGCAAAACTGA	GCAGTCCTCTGTTAGTTTTGCATAGTTGCACTACAAGAAGAATGTAGTTGTGCAAATCTATGCAAAACTGATGGTGGCCTGC
ssc-miR-19a	TCONS_00009592	82	5747	1e-41	TGTGCAAATCTATGCAAAACTGA	GCAGTCCTCTGTTAGTTTTGCATAGTTGCACTACAAGAAGAATGTAGTTGTGCAAATCTATGCAAAACTGATGGTGGCCTGC
ssc-miR-19a	TCONS_00009591	82	5741	1e-41	TGTGCAAATCTATGCAAAACTGA	GCAGTCCTCTGTTAGTTTTGCATAGTTGCACTACAAGAAGAATGTAGTTGTGCAAATCTATGCAAAACTGATGGTGGCCTGC
ssc-miR-19a	TCONS_00009592	82	5747	1e-41	TGTGCAAATCTATGCAAAACTGA	GCAGTCCTCTGTTAGTTTTGCATAGTTGCACTACAAGAAGAATGTAGTTGTGCAAATCTATGCAAAACTGATGGTGGCCTGC
ssc-miR-19a	TCONS_00009591	82	5741	1e-41	TGTGCAAATCTATGCAAAACTGA	GCAGTCCTCTGTTAGTTTTGCATAGTTGCACTACAAGAAGAATGTAGTTGTGCAAATCTATGCAAAACTGATGGTGGCCTGC
ssc-miR-19a	TCONS_00009592	82	5747	1e-41	TGTGCAAATCTATGCAAAACTGA	GCAGTCCTCTGTTAGTTTTGCATAGTTGCACTACAAGAAGAATGTAGTTGTGCAAATCTATGCAAAACTGATGGTGGCCTGC
ssc-miR-19a	TCONS_00009591	82	5741	1e-41	TGTGCAAATCTATGCAAAACTGA	GCAGTCCTCTGTTAGTTTTGCATAGTTGCACTACAAGAAGAATGTAGTTGTGCAAATCTATGCAAAACTGATGGTGGCCTGC
ssc-miR-19a	TCONS_00009592	82	5747	3e-39	TGTGCAAATCTATGCAAAACTGA	GCAGTCCTCTGTTAGTTTTGCATAGTTGCACTACAAGAAGCATGTAGTTGTGCAAATCTATGCAAAACTGATGGTGGCCTGC
ssc-miR-19a	TCONS_00009591	82	5741	3e-39	TGTGCAAATCTATGCAAAACTGA	GCAGTCCTCTGTTAGTTTTGCATAGTTGCACTACAAGAAGCATGTAGTTGTGCAAATCTATGCAAAACTGATGGTGGCCTGC
ssc-miR-19a	TCONS_00009592	82	5747	3e-39	TGTGCAAATCTATGCAAAACTGA	GCAGTCCTCTGTTAGTTTTGCATAGTTGCACTACAGGAAGAATGTAGTTGTGCAAATCTATGCAAAACTGATGGTGGCCTGC
ssc-miR-19a	TCONS_00009591	82	5741	3e-39	TGTGCAAATCTATGCAAAACTGA	GCAGTCCTCTGTTAGTTTTGCATAGTTGCACTACAGGAAGAATGTAGTTGTGCAAATCTATGCAAAACTGATGGTGGCCTGC
ssc-miR-19a	TCONS_00009592	81	5747	1e-26	TGTGCAAATCTATGCAAAACTGA	GCAGTTCTCTGCTAGTTTTGCATAGTTGCACTACAAGAATAGAGGAGTTGTGCAAATCTATGCAAAACTGATGGTGGCCTG
ssc-miR-19a	TCONS_00009591	81	5741	1e-26	TGTGCAAATCTATGCAAAACTGA	GCAGTTCTCTGCTAGTTTTGCATAGTTGCACTACAAGAATAGAGGAGTTGTGCAAATCTATGCAAAACTGATGGTGGCCTG
ssc-miR-19a	TCONS_00009592	81	5747	1e-26	TGTGCAAATCTATGCAAAACTGA	GCAGTTCTCTGCTAGTTTTGCATAGTTGCACTACAAGAATAGAGGAGTTGTGCAAATCTATGCAAAACTGATGGTGGCCTG
ssc-miR-19a	TCONS_00009591	81	5741	1e-26	TGTGCAAATCTATGCAAAACTGA	GCAGTTCTCTGCTAGTTTTGCATAGTTGCACTACAAGAATAGAGGAGTTGTGCAAATCTATGCAAAACTGATGGTGGCCTG
ssc-miR-19a	TCONS_00009592	81	5747	5e-41	TGTGCAAATCTATGCAAAACTGA	GCAGTCCTCTGTTAGTTTTGCATAGTTGCACTACAAGAAGAATGTAGTTGTGCAAATCTATGCAAAACTGATGGTGGCCTG
ssc-miR-19a	TCONS_00009591	81	5741	5e-41	TGTGCAAATCTATGCAAAACTGA	GCAGTCCTCTGTTAGTTTTGCATAGTTGCACTACAAGAAGAATGTAGTTGTGCAAATCTATGCAAAACTGATGGTGGCCTG
ssc-miR-19a	TCONS_00009592	82	5747	1e-41	TGTGCAAATCTATGCAAAACTGA	GCAGTCCTCTGTTAGTTTTGCATAGTTGCACTACAAGAAGAATGTAGTTGTGCAAATCTATGCAAAACTGATGGTGGCCTGC
ssc-miR-19a	TCONS_00009591	82	5741	1e-41	TGTGCAAATCTATGCAAAACTGA	GCAGTCCTCTGTTAGTTTTGCATAGTTGCACTACAAGAAGAATGTAGTTGTGCAAATCTATGCAAAACTGATGGTGGCCTGC
ssc-miR-19a	TCONS_00009592	58	5747	2e-27	TGTGCAAATCTATGCAAAACTGA	AGTTTTGCATAGTTGCACTACAAGAAGAATGTAGTTGTGCAAATCTATGCAAAACTGA
ssc-miR-19a	TCONS_00009591	58	5741	2e-27	TGTGCAAATCTATGCAAAACTGA	AGTTTTGCATAGTTGCACTACAAGAAGAATGTAGTTGTGCAAATCTATGCAAAACTGA
ssc-miR-19a	TCONS_00009592	82	5747	3e-39	TGTGCAAATCTATGCAAAACTGA	GCAGTCTTCTGTTAGTTTTGCATAGTTGCACTACAAGAAGAATGTAGTTGTGCAAATCTATGCAAAACTGATGGTGGCCTGC
ssc-miR-19a	TCONS_00009591	82	5741	3e-39	TGTGCAAATCTATGCAAAACTGA	GCAGTCTTCTGTTAGTTTTGCATAGTTGCACTACAAGAAGAATGTAGTTGTGCAAATCTATGCAAAACTGATGGTGGCCTGC
ssc-miR-19a	TCONS_00009592	81	5747	1e-38	TGTGCAAATCTATGCAAAACTGA	GCAGTCCTCTGTTAGTTTTGCATAGTTGCACTACAAGAAGAATGTAGTTGTGCAAATCTATGCAAAACTGATTGTGGCCTGTTA
ssc-miR-19a	TCONS_00009591	81	5741	1e-38	TGTGCAAATCTATGCAAAACTGA	GCAGTCCTCTGTTAGTTTTGCATAGTTGCACTACAAGAAGAATGTAGTTGTGCAAATCTATGCAAAACTGATTGTGGCCTGTTA
ssc-miR-19a	TCONS_00009592	80	5747	3e-33	TGTGCAAATCTATGCAAAACTGA	GCAGCCCTCTGTTAGTTTTGCATACTTGCACTACAAGAAGAATGCAGTTGTGCAAATCTATGCAAAACTGATGGTGGCCT
ssc-miR-19a	TCONS_00009591	80	5741	3e-33	TGTGCAAATCTATGCAAAACTGA	GCAGCCCTCTGTTAGTTTTGCATACTTGCACTACAAGAAGAATGCAGTTGTGCAAATCTATGCAAAACTGATGGTGGCCT
ssc-miR-19a	TCONS_00009592	58	5747	3e-20	TGTGCAAATCTATGCAAAACTGA	AGTTTTGCATAGTTGCACTACAAGAGAAATGGAGTTGTGCAAATCTATGCAAAACTGA
ssc-miR-19a	TCONS_00009591	58	5741	3e-20	TGTGCAAATCTATGCAAAACTGA	AGTTTTGCATAGTTGCACTACAAGAGAAATGGAGTTGTGCAAATCTATGCAAAACTGA
ssc-miR-19a	TCONS_00009592	55	5747	6e-12	TGTGCAAATCTATGCAAAACTGA	TTTTGCATAGTTGCATTACAAGTAAAAATGAGTTGTGCAAATCTATGCAAAACTG
ssc-miR-19a	TCONS_00009591	55	5741	6e-12	TGTGCAAATCTATGCAAAACTGA	TTTTGCATAGTTGCATTACAAGTAAAAATGAGTTGTGCAAATCTATGCAAAACTG
ssc-miR-19a	TCONS_00009592	57	5747	1e-19	TGTGCAAATCTATGCAAAACTGA	AGTTTTGCATAGTTGCACTACAAGAAAAATTGAGTTGTGCAAATCTATGCAAAACTGT
ssc-miR-19a	TCONS_00009591	57	5741	1e-19	TGTGCAAATCTATGCAAAACTGA	AGTTTTGCATAGTTGCACTACAAGAAAAATTGAGTTGTGCAAATCTATGCAAAACTGT
ssc-miR-19a	TCONS_00009592	82	5747	1e-41	TGTGCAAATCTATGCAAAACTGA	GCAGTCCTCTGTTAGTTTTGCATAGTTGCACTACAAGAAGAATGTAGTTGTGCAAATCTATGCAAAACTGATGGTGGCCTGC
ssc-miR-19a	TCONS_00009591	82	5741	1e-41	TGTGCAAATCTATGCAAAACTGA	GCAGTCCTCTGTTAGTTTTGCATAGTTGCACTACAAGAAGAATGTAGTTGTGCAAATCTATGCAAAACTGATGGTGGCCTGC
ssc-miR-19a	TCONS_00009592	59	5747	5e-28	TGTGCAAATCTATGCAAAACTGA	TAGTTTTGCATAGTTGCACTACAAGAAGAATGTAGTTGTGCAAATCTATGCAAAACTGA
ssc-miR-19a	TCONS_00009591	59	5741	5e-28	TGTGCAAATCTATGCAAAACTGA	TAGTTTTGCATAGTTGCACTACAAGAAGAATGTAGTTGTGCAAATCTATGCAAAACTGA
ssc-miR-19a	TCONS_00009592	90	5747	3e-36	TGTGCAAATCTATGCAAAACTGA	TTTTGCAGTCTTCTGTTAGTTTTGCATAGTTGCACTACAGGAAGAATGTAGTTGTGCAAATCTATGCAAAACTGATTGTGGCCTGTTATT
ssc-miR-19a	TCONS_00009591	90	5741	3e-36	TGTGCAAATCTATGCAAAACTGA	TTTTGCAGTCTTCTGTTAGTTTTGCATAGTTGCACTACAGGAAGAATGTAGTTGTGCAAATCTATGCAAAACTGATTGTGGCCTGTTATT
ssc-miR-18a	TCONS_00009592	92	5747	4e-45	TAAGGTGCATCTAGTGCAGATA	GTGCTTTTTGTACTAAGGTGCATCTAGTGCAGATAGTGAAGTAGATTAGCATCTACTGCCCTAAGTGCTCCTTCTGGCATAAGAAGTTATGTC
ssc-miR-18a	TCONS_00009591	92	5741	4e-45	TAAGGTGCATCTAGTGCAGATA	GTGCTTTTTGTACTAAGGTGCATCTAGTGCAGATAGTGAAGTAGATTAGCATCTACTGCCCTAAGTGCTCCTTCTGGCATAAGAAGTTATGTC
ssc-miR-18a	TCONS_00009592	92	5747	2e-47	TAAGGTGCATCTAGTGCAGATA	GTGCTTTTTGTTCTAAGGTGCATCTAGTGCAGATAGTGAAGTAGATTAGCATCTACTGCCCTAAGTGCTCCTTCTGGCATAAGAAGTTATGT
ssc-miR-18a	TCONS_00009591	92	5741	2e-47	TAAGGTGCATCTAGTGCAGATA	GTGCTTTTTGTTCTAAGGTGCATCTAGTGCAGATAGTGAAGTAGATTAGCATCTACTGCCCTAAGTGCTCCTTCTGGCATAAGAAGTTATGT
ssc-miR-18a	TCONS_00009592	71	5747	4e-35	TAAGGTGCATCTAGTGCAGATA	TGTTCTAAGGTGCATCTAGTGCAGATAGTGAAGTAGATTAGCATCTACTGCCCTAAGTGCTCCTTCTGGCA
ssc-miR-18a	TCONS_00009591	71	5741	4e-35	TAAGGTGCATCTAGTGCAGATA	TGTTCTAAGGTGCATCTAGTGCAGATAGTGAAGTAGATTAGCATCTACTGCCCTAAGTGCTCCTTCTGGCA
ssc-miR-18a	TCONS_00009592	71	5747	4e-35	TAAGGTGCATCTAGTGCAGATA	TGTTCTAAGGTGCATCTAGTGCAGATAGTGAAGTAGATTAGCATCTACTGCCCTAAGTGCTCCTTCTGGCA
ssc-miR-18a	TCONS_00009591	71	5741	4e-35	TAAGGTGCATCTAGTGCAGATA	TGTTCTAAGGTGCATCTAGTGCAGATAGTGAAGTAGATTAGCATCTACTGCCCTAAGTGCTCCTTCTGGCA
ssc-miR-18a	TCONS_00009592	71	5747	4e-35	TAAGGTGCATCTAGTGCAGATA	TGTTCTAAGGTGCATCTAGTGCAGATAGTGAAGTAGATTAGCATCTACTGCCCTAAGTGCTCCTTCTGGCA
ssc-miR-18a	TCONS_00009591	71	5741	4e-35	TAAGGTGCATCTAGTGCAGATA	TGTTCTAAGGTGCATCTAGTGCAGATAGTGAAGTAGATTAGCATCTACTGCCCTAAGTGCTCCTTCTGGCA
ssc-miR-18a	TCONS_00009592	71	5747	4e-35	TAAGGTGCATCTAGTGCAGATA	TGTTCTAAGGTGCATCTAGTGCAGATAGTGAAGTAGATTAGCATCTACTGCCCTAAGTGCTCCTTCTGGCA
ssc-miR-18a	TCONS_00009591	71	5741	4e-35	TAAGGTGCATCTAGTGCAGATA	TGTTCTAAGGTGCATCTAGTGCAGATAGTGAAGTAGATTAGCATCTACTGCCCTAAGTGCTCCTTCTGGCA
ssc-miR-18a	TCONS_00009592	71	5747	4e-35	TAAGGTGCATCTAGTGCAGATA	TGTTCTAAGGTGCATCTAGTGCAGATAGTGAAGTAGATTAGCATCTACTGCCCTAAGTGCTCCTTCTGGCA
ssc-miR-18a	TCONS_00009591	71	5741	4e-35	TAAGGTGCATCTAGTGCAGATA	TGTTCTAAGGTGCATCTAGTGCAGATAGTGAAGTAGATTAGCATCTACTGCCCTAAGTGCTCCTTCTGGCA
ssc-miR-18a	TCONS_00009592	71	5747	4e-35	TAAGGTGCATCTAGTGCAGATA	TGTTCTAAGGTGCATCTAGTGCAGATAGTGAAGTAGATTAGCATCTACTGCCCTAAGTGCTCCTTCTGGCA
ssc-miR-18a	TCONS_00009591	71	5741	4e-35	TAAGGTGCATCTAGTGCAGATA	TGTTCTAAGGTGCATCTAGTGCAGATAGTGAAGTAGATTAGCATCTACTGCCCTAAGTGCTCCTTCTGGCA
ssc-miR-18a	TCONS_00009592	71	5747	4e-35	TAAGGTGCATCTAGTGCAGATA	TGTTCTAAGGTGCATCTAGTGCAGATAGTGAAGTAGATTAGCATCTACTGCCCTAAGTGCTCCTTCTGGCA
ssc-miR-18a	TCONS_00009591	71	5741	4e-35	TAAGGTGCATCTAGTGCAGATA	TGTTCTAAGGTGCATCTAGTGCAGATAGTGAAGTAGATTAGCATCTACTGCCCTAAGTGCTCCTTCTGGCA
ssc-miR-18a	TCONS_00009592	71	5747	4e-35	TAAGGTGCATCTAGTGCAGATA	TGTTCTAAGGTGCATCTAGTGCAGATAGTGAAGTAGATTAGCATCTACTGCCCTAAGTGCTCCTTCTGGCA
ssc-miR-18a	TCONS_00009591	71	5741	4e-35	TAAGGTGCATCTAGTGCAGATA	TGTTCTAAGGTGCATCTAGTGCAGATAGTGAAGTAGATTAGCATCTACTGCCCTAAGTGCTCCTTCTGGCA
ssc-miR-18a	TCONS_00009592	71	5747	4e-35	TAAGGTGCATCTAGTGCAGATA	TGTTCTAAGGTGCATCTAGTGCAGATAGTGAAGTAGATTAGCATCTACTGCCCTAAGTGCTCCTTCTGGCA
ssc-miR-18a	TCONS_00009591	71	5741	4e-35	TAAGGTGCATCTAGTGCAGATA	TGTTCTAAGGTGCATCTAGTGCAGATAGTGAAGTAGATTAGCATCTACTGCCCTAAGTGCTCCTTCTGGCA
ssc-miR-18a	TCONS_00009592	71	5747	4e-35	TAAGGTGCATCTAGTGCAGATA	TGTTCTAAGGTGCATCTAGTGCAGATAGTGAAGTAGATTAGCATCTACTGCCCTAAGTGCTCCTTCTGGCA
ssc-miR-18a	TCONS_00009591	71	5741	4e-35	TAAGGTGCATCTAGTGCAGATA	TGTTCTAAGGTGCATCTAGTGCAGATAGTGAAGTAGATTAGCATCTACTGCCCTAAGTGCTCCTTCTGGCA
ssc-miR-18a	TCONS_00009592	76	5747	2e-28	TAAGGTGCATCTAGTGCAGATA	TTGTGCTAAGGTGCATCTAGTGCAGATAGTGAAATAGACTAGCACCTACTGCCCTAAGTGCTCCTTCTGGCATAAG
ssc-miR-18a	TCONS_00009591	76	5741	2e-28	TAAGGTGCATCTAGTGCAGATA	TTGTGCTAAGGTGCATCTAGTGCAGATAGTGAAATAGACTAGCACCTACTGCCCTAAGTGCTCCTTCTGGCATAAG
ssc-miR-18a	TCONS_00009592	76	5747	2e-28	TAAGGTGCATCTAGTGCAGATA	TTGTGCTAAGGTGCATCTAGTGCAGATAGTGAAATAGACTAGCACCTACTGCCCTAAGTGCTCCTTCTGGCATAAG
ssc-miR-18a	TCONS_00009591	76	5741	2e-28	TAAGGTGCATCTAGTGCAGATA	TTGTGCTAAGGTGCATCTAGTGCAGATAGTGAAATAGACTAGCACCTACTGCCCTAAGTGCTCCTTCTGGCATAAG
ssc-miR-18a	TCONS_00009592	71	5747	4e-35	TAAGGTGCATCTAGTGCAGATA	TGTTCTAAGGTGCATCTAGTGCAGATAGTGAAGTAGATTAGCATCTACTGCCCTAAGTGCTCCTTCTGGCA
ssc-miR-18a	TCONS_00009591	71	5741	4e-35	TAAGGTGCATCTAGTGCAGATA	TGTTCTAAGGTGCATCTAGTGCAGATAGTGAAGTAGATTAGCATCTACTGCCCTAAGTGCTCCTTCTGGCA
ssc-miR-18a	TCONS_00009592	72	5747	1e-35	TAAGGTGCATCTAGTGCAGATA	TTGTTCTAAGGTGCATCTAGTGCAGATAGTGAAGTAGATTAGCATCTACTGCCCTAAGTGCTCCTTCTGGCA
ssc-miR-18a	TCONS_00009591	72	5741	1e-35	TAAGGTGCATCTAGTGCAGATA	TTGTTCTAAGGTGCATCTAGTGCAGATAGTGAAGTAGATTAGCATCTACTGCCCTAAGTGCTCCTTCTGGCA
ssc-miR-18a	TCONS_00009592	92	5747	2e-47	TAAGGTGCATCTAGTGCAGATA	GTGCTTTTTGTTCTAAGGTGCATCTAGTGCAGATAGTGAAGTAGATTAGCATCTACTGCCCTAAGTGCTCCTTCTGGCATAAGAAGTTATGT
ssc-miR-18a	TCONS_00009591	92	5741	2e-47	TAAGGTGCATCTAGTGCAGATA	GTGCTTTTTGTTCTAAGGTGCATCTAGTGCAGATAGTGAAGTAGATTAGCATCTACTGCCCTAAGTGCTCCTTCTGGCATAAGAAGTTATGT
ssc-miR-18a	TCONS_00009592	72	5747	3e-33	TAAGGTGCATCTAGTGCAGATA	CTTTTTGTACTAAGGTGCATCTAGTGCAGATAGTGAAGTAGATTAGCATCTACTGCCCTAAGTGCTCCTTCT
ssc-miR-18a	TCONS_00009591	72	5741	3e-33	TAAGGTGCATCTAGTGCAGATA	CTTTTTGTACTAAGGTGCATCTAGTGCAGATAGTGAAGTAGATTAGCATCTACTGCCCTAAGTGCTCCTTCT
ssc-miR-18a	TCONS_00009592	63	5747	1e-25	TAAGGTGCATCTAGTGCAGATA	TAAGGTGCATCTAGTGCAGATAGTGAAGTAGACTAGCACCTACTGCCCTAAGTGCTCCTTCTG
ssc-miR-18a	TCONS_00009591	63	5741	1e-25	TAAGGTGCATCTAGTGCAGATA	TAAGGTGCATCTAGTGCAGATAGTGAAGTAGACTAGCACCTACTGCCCTAAGTGCTCCTTCTG
ssc-miR-18a	TCONS_00009592	66	5747	1e-22	TAAGGTGCATCTAGTGCAGATA	TAAGGTGCATCTAGTGCAGATAGTGAAGTAGACCAGCACCTACTGCCCTACGTGCTCCTTCTGGCA
ssc-miR-18a	TCONS_00009591	66	5741	1e-22	TAAGGTGCATCTAGTGCAGATA	TAAGGTGCATCTAGTGCAGATAGTGAAGTAGACCAGCACCTACTGCCCTACGTGCTCCTTCTGGCA
ssc-miR-17-5p	TCONS_00009592	84	5747	1e-38	CAAAGTGCTTACAGTGCAGGTAG	GTCAGAATAATGTCAAAGTGCTTACAGTGCAGGTAGTGATATGTGCATCTACTGCAGTGAAGGCACTTGTAGCATTATGGTGAC
ssc-miR-17-5p	TCONS_00009591	84	5741	1e-38	CAAAGTGCTTACAGTGCAGGTAG	GTCAGAATAATGTCAAAGTGCTTACAGTGCAGGTAGTGATATGTGCATCTACTGCAGTGAAGGCACTTGTAGCATTATGGTGAC
ssc-miR-17-5p	TCONS_00009592	84	5747	2e-31	CAAAGTGCTTACAGTGCAGGTAG	GTCAGAATAATGTCAAAGTGCTTACAGTGCAGGTAGTGATGTGTGCATCTACTGCAGTGAGGGCACTTGTAGCATTATGCTGAC
ssc-miR-17-5p	TCONS_00009591	84	5741	2e-31	CAAAGTGCTTACAGTGCAGGTAG	GTCAGAATAATGTCAAAGTGCTTACAGTGCAGGTAGTGATGTGTGCATCTACTGCAGTGAGGGCACTTGTAGCATTATGCTGAC
ssc-miR-17-5p	TCONS_00009592	85	5747	3e-27	CAAAGTGCTTACAGTGCAGGTAG	GTCAGAATAATGTCAAAGTGCTTACAGTGCAGGTAGTGGTATGTAGAATCTACTGCAGTGAAGGCACTTGTAGCATTATGTTGAC
ssc-miR-17-5p	TCONS_00009591	85	5741	3e-27	CAAAGTGCTTACAGTGCAGGTAG	GTCAGAATAATGTCAAAGTGCTTACAGTGCAGGTAGTGGTATGTAGAATCTACTGCAGTGAAGGCACTTGTAGCATTATGTTGAC
ssc-miR-17-5p	TCONS_00009592	77	5747	1e-38	CAAAGTGCTTACAGTGCAGGTAG	GAATAATGTCAAAGTGCTTACAGTGCAGGTAGTGATAATGTGCATCTACTGCAGTGAAGGCACTTGTAGCATTATGG
ssc-miR-17-5p	TCONS_00009591	77	5741	1e-38	CAAAGTGCTTACAGTGCAGGTAG	GAATAATGTCAAAGTGCTTACAGTGCAGGTAGTGATAATGTGCATCTACTGCAGTGAAGGCACTTGTAGCATTATGG
ssc-miR-17-5p	TCONS_00009592	59	5747	3e-23	CAAAGTGCTTACAGTGCAGGTAG	CAAAGTGCTTACAGTGCAGGTAGTGATATATGTGCATCTACTGCAGTGAAGGCACTTGT
ssc-miR-17-5p	TCONS_00009591	59	5741	3e-23	CAAAGTGCTTACAGTGCAGGTAG	CAAAGTGCTTACAGTGCAGGTAGTGATATATGTGCATCTACTGCAGTGAAGGCACTTGT
ssc-miR-17-5p	TCONS_00009592	67	5747	8e-21	CAAAGTGCTTACAGTGCAGGTAG	ATGTCAAAGTGCTTACAGTGCAGGTAGTGATAAGTAGAACCTACTGCAGTGAAGGCACTTGTAGCAT
ssc-miR-17-5p	TCONS_00009591	67	5741	8e-21	CAAAGTGCTTACAGTGCAGGTAG	ATGTCAAAGTGCTTACAGTGCAGGTAGTGATAAGTAGAACCTACTGCAGTGAAGGCACTTGTAGCAT
ssc-miR-17-5p	TCONS_00009592	78	5747	1e-23	CAAAGTGCTTACAGTGCAGGTAG	AGGATAATGTCAAAGTGCTTACAGTGCAGGTAGTGATATGCACATCTACTGCAGTGCAGGCACTTGTGGCATTATGGT
ssc-miR-17-5p	TCONS_00009591	78	5741	1e-23	CAAAGTGCTTACAGTGCAGGTAG	AGGATAATGTCAAAGTGCTTACAGTGCAGGTAGTGATATGCACATCTACTGCAGTGCAGGCACTTGTGGCATTATGGT
ssc-miR-17-5p	TCONS_00009592	84	5747	3e-36	CAAAGTGCTTACAGTGCAGGTAG	GTCAGAATAATGTCAAAGTGCTTACAGTGCAGGTAGTGATTTGTGCATCTACTGCAGTGAAGGCACTTGTAGCATTATGGTGAC
ssc-miR-17-5p	TCONS_00009591	84	5741	3e-36	CAAAGTGCTTACAGTGCAGGTAG	GTCAGAATAATGTCAAAGTGCTTACAGTGCAGGTAGTGATTTGTGCATCTACTGCAGTGAAGGCACTTGTAGCATTATGGTGAC
ssc-miR-17-5p	TCONS_00009592	60	5747	2e-24	CAAAGTGCTTACAGTGCAGGTAG	CAAAGTGCTTACAGTGCAGGTAGTGATATGTGCATCTACTGCAGTGAAGGCACTTGTAGC
ssc-miR-17-5p	TCONS_00009591	60	5741	2e-24	CAAAGTGCTTACAGTGCAGGTAG	CAAAGTGCTTACAGTGCAGGTAGTGATATGTGCATCTACTGCAGTGAAGGCACTTGTAGC
ssc-miR-17-3p	TCONS_00009592	84	5747	1e-38	ACTGCAGTGAAGGCACTTGTAG	GTCAGAATAATGTCAAAGTGCTTACAGTGCAGGTAGTGATATGTGCATCTACTGCAGTGAAGGCACTTGTAGCATTATGGTGAC
ssc-miR-17-3p	TCONS_00009591	84	5741	1e-38	ACTGCAGTGAAGGCACTTGTAG	GTCAGAATAATGTCAAAGTGCTTACAGTGCAGGTAGTGATATGTGCATCTACTGCAGTGAAGGCACTTGTAGCATTATGGTGAC
ssc-miR-17-3p	TCONS_00009592	85	5747	3e-24	ACTGCAGTGAAGGCACTTGTAG	GTCAGAGTAATGTCAAAGTGCTTACAGTGCAGGTAGTGATATATAGAACCTACTGCAGTGAAGGCACTTGTAGCATTATGTTGAC
ssc-miR-17-3p	TCONS_00009591	85	5741	3e-24	ACTGCAGTGAAGGCACTTGTAG	GTCAGAGTAATGTCAAAGTGCTTACAGTGCAGGTAGTGATATATAGAACCTACTGCAGTGAAGGCACTTGTAGCATTATGTTGAC
ssc-miR-17-3p	TCONS_00009592	84	5747	1e-38	ACTGCAGTGAAGGCACTTGTAG	GTCAGAATAATGTCAAAGTGCTTACAGTGCAGGTAGTGATATGTGCATCTACTGCAGTGAAGGCACTTGTAGCATTATGGTGAC
ssc-miR-17-3p	TCONS_00009591	84	5741	1e-38	ACTGCAGTGAAGGCACTTGTAG	GTCAGAATAATGTCAAAGTGCTTACAGTGCAGGTAGTGATATGTGCATCTACTGCAGTGAAGGCACTTGTAGCATTATGGTGAC
ssc-miR-17-3p	TCONS_00009592	84	5747	1e-38	ACTGCAGTGAAGGCACTTGTAG	GTCAGAATAATGTCAAAGTGCTTACAGTGCAGGTAGTGATATGTGCATCTACTGCAGTGAAGGCACTTGTAGCATTATGGTGAC
ssc-miR-17-3p	TCONS_00009591	84	5741	1e-38	ACTGCAGTGAAGGCACTTGTAG	GTCAGAATAATGTCAAAGTGCTTACAGTGCAGGTAGTGATATGTGCATCTACTGCAGTGAAGGCACTTGTAGCATTATGGTGAC
ssc-miR-17-3p	TCONS_00009592	84	5747	1e-38	ACTGCAGTGAAGGCACTTGTAG	GTCAGAATAATGTCAAAGTGCTTACAGTGCAGGTAGTGATATGTGCATCTACTGCAGTGAAGGCACTTGTAGCATTATGGTGAC
ssc-miR-17-3p	TCONS_00009591	84	5741	1e-38	ACTGCAGTGAAGGCACTTGTAG	GTCAGAATAATGTCAAAGTGCTTACAGTGCAGGTAGTGATATGTGCATCTACTGCAGTGAAGGCACTTGTAGCATTATGGTGAC
ssc-miR-17-3p	TCONS_00009592	84	5747	1e-38	ACTGCAGTGAAGGCACTTGTAG	GTCAGAATAATGTCAAAGTGCTTACAGTGCAGGTAGTGATATGTGCATCTACTGCAGTGAAGGCACTTGTAGCATTATGGTGAC
ssc-miR-17-3p	TCONS_00009591	84	5741	1e-38	ACTGCAGTGAAGGCACTTGTAG	GTCAGAATAATGTCAAAGTGCTTACAGTGCAGGTAGTGATATGTGCATCTACTGCAGTGAAGGCACTTGTAGCATTATGGTGAC
ssc-miR-17-3p	TCONS_00009592	84	5747	3e-36	ACTGCAGTGAAGGCACTTGTAG	GTCAGAATAATGTCAAAGTGCTTACAGTGCAGGTAGTGATACGTGCATCTACTGCAGTGAAGGCACTTGTAGCATTATGGTGAC
ssc-miR-17-3p	TCONS_00009591	84	5741	3e-36	ACTGCAGTGAAGGCACTTGTAG	GTCAGAATAATGTCAAAGTGCTTACAGTGCAGGTAGTGATACGTGCATCTACTGCAGTGAAGGCACTTGTAGCATTATGGTGAC
ssc-miR-17-3p	TCONS_00009592	84	5747	1e-38	ACTGCAGTGAAGGCACTTGTAG	GTCAGAATAATGTCAAAGTGCTTACAGTGCAGGTAGTGATATGTGCATCTACTGCAGTGAAGGCACTTGTAGCATTATGGTGAC
ssc-miR-17-3p	TCONS_00009591	84	5741	1e-38	ACTGCAGTGAAGGCACTTGTAG	GTCAGAATAATGTCAAAGTGCTTACAGTGCAGGTAGTGATATGTGCATCTACTGCAGTGAAGGCACTTGTAGCATTATGGTGAC
ssc-miR-17-3p	TCONS_00009592	84	5747	1e-38	ACTGCAGTGAAGGCACTTGTAG	GTCAGAATAATGTCAAAGTGCTTACAGTGCAGGTAGTGATATGTGCATCTACTGCAGTGAAGGCACTTGTAGCATTATGGTGAC
ssc-miR-17-3p	TCONS_00009591	84	5741	1e-38	ACTGCAGTGAAGGCACTTGTAG	GTCAGAATAATGTCAAAGTGCTTACAGTGCAGGTAGTGATATGTGCATCTACTGCAGTGAAGGCACTTGTAGCATTATGGTGAC
ssc-miR-17-3p	TCONS_00009592	84	5747	1e-38	ACTGCAGTGAAGGCACTTGTAG	GTCAGAATAATGTCAAAGTGCTTACAGTGCAGGTAGTGATATGTGCATCTACTGCAGTGAAGGCACTTGTAGCATTATGGTGAC
ssc-miR-17-3p	TCONS_00009591	84	5741	1e-38	ACTGCAGTGAAGGCACTTGTAG	GTCAGAATAATGTCAAAGTGCTTACAGTGCAGGTAGTGATATGTGCATCTACTGCAGTGAAGGCACTTGTAGCATTATGGTGAC
ssc-miR-17-3p	TCONS_00009592	84	5747	1e-38	ACTGCAGTGAAGGCACTTGTAG	GTCAGAATAATGTCAAAGTGCTTACAGTGCAGGTAGTGATATGTGCATCTACTGCAGTGAAGGCACTTGTAGCATTATGGTGAC
ssc-miR-17-3p	TCONS_00009591	84	5741	1e-38	ACTGCAGTGAAGGCACTTGTAG	GTCAGAATAATGTCAAAGTGCTTACAGTGCAGGTAGTGATATGTGCATCTACTGCAGTGAAGGCACTTGTAGCATTATGGTGAC
ssc-miR-17-3p	TCONS_00009592	84	5747	1e-38	ACTGCAGTGAAGGCACTTGTAG	GTCAGAATAATGTCAAAGTGCTTACAGTGCAGGTAGTGATATGTGCATCTACTGCAGTGAAGGCACTTGTAGCATTATGGTGAC
ssc-miR-17-3p	TCONS_00009591	84	5741	1e-38	ACTGCAGTGAAGGCACTTGTAG	GTCAGAATAATGTCAAAGTGCTTACAGTGCAGGTAGTGATATGTGCATCTACTGCAGTGAAGGCACTTGTAGCATTATGGTGAC
ssc-miR-17-3p	TCONS_00009592	84	5747	1e-38	ACTGCAGTGAAGGCACTTGTAG	GTCAGAATAATGTCAAAGTGCTTACAGTGCAGGTAGTGATATGTGCATCTACTGCAGTGAAGGCACTTGTAGCATTATGGTGAC
ssc-miR-17-3p	TCONS_00009591	84	5741	1e-38	ACTGCAGTGAAGGCACTTGTAG	GTCAGAATAATGTCAAAGTGCTTACAGTGCAGGTAGTGATATGTGCATCTACTGCAGTGAAGGCACTTGTAGCATTATGGTGAC
ssc-miR-17-3p	TCONS_00009592	85	5747	1e-29	ACTGCAGTGAAGGCACTTGTAG	GTCAGAATAATGTCAAAGTGCTTACAGTGCAGGTAGTGATATGTAGAATCTACTGCAGTGAAGGCACTTGTAGCATTATAGTGAC
ssc-miR-17-3p	TCONS_00009591	85	5741	1e-29	ACTGCAGTGAAGGCACTTGTAG	GTCAGAATAATGTCAAAGTGCTTACAGTGCAGGTAGTGATATGTAGAATCTACTGCAGTGAAGGCACTTGTAGCATTATAGTGAC
ssc-miR-17-3p	TCONS_00009592	85	5747	3e-27	ACTGCAGTGAAGGCACTTGTAG	GTCAGAATAATGTCAAAGTGCTTACAGTGCAGGTAGTGGTATGTAGAATCTACTGCAGTGAAGGCACTTGTAGCATTATGTTGAC
ssc-miR-17-3p	TCONS_00009591	85	5741	3e-27	ACTGCAGTGAAGGCACTTGTAG	GTCAGAATAATGTCAAAGTGCTTACAGTGCAGGTAGTGGTATGTAGAATCTACTGCAGTGAAGGCACTTGTAGCATTATGTTGAC
ssc-miR-17-3p	TCONS_00009592	59	5747	7e-24	ACTGCAGTGAAGGCACTTGTAG	CAAAGTGCTTACAGTGCAGGTAGTGATATGTGCATCTACTGCAGTGAAGGCACTTGTAG
ssc-miR-17-3p	TCONS_00009591	59	5741	7e-24	ACTGCAGTGAAGGCACTTGTAG	CAAAGTGCTTACAGTGCAGGTAGTGATATGTGCATCTACTGCAGTGAAGGCACTTGTAG
ssc-miR-17-3p	TCONS_00009592	77	5747	1e-38	ACTGCAGTGAAGGCACTTGTAG	GAATAATGTCAAAGTGCTTACAGTGCAGGTAGTGATAATGTGCATCTACTGCAGTGAAGGCACTTGTAGCATTATGG
ssc-miR-17-3p	TCONS_00009591	77	5741	1e-38	ACTGCAGTGAAGGCACTTGTAG	GAATAATGTCAAAGTGCTTACAGTGCAGGTAGTGATAATGTGCATCTACTGCAGTGAAGGCACTTGTAGCATTATGG
ssc-miR-17-3p	TCONS_00009592	67	5747	8e-21	ACTGCAGTGAAGGCACTTGTAG	ATGTCAAAGTGCTTACAGTGCAGGTAGTGATAAGTAGAACCTACTGCAGTGAAGGCACTTGTAGCAT
ssc-miR-17-3p	TCONS_00009591	67	5741	8e-21	ACTGCAGTGAAGGCACTTGTAG	ATGTCAAAGTGCTTACAGTGCAGGTAGTGATAAGTAGAACCTACTGCAGTGAAGGCACTTGTAGCAT
mir-20-x	TCONS_00009592	71	5747	4e-35	TAAAGTGCTTATAGTGCAGGTAGA	GTAGCACTAAAGTGCTTATAGTGCAGGTAGTGTTTAGTTATCTACTGCATTATGAGCACTTAAAGTACTGC
mir-20-x	TCONS_00009591	71	5741	4e-35	TAAAGTGCTTATAGTGCAGGTAGA	GTAGCACTAAAGTGCTTATAGTGCAGGTAGTGTTTAGTTATCTACTGCATTATGAGCACTTAAAGTACTGC
mir-20-x	TCONS_00009592	85	5747	5e-29	TAAAGTGCTTATAGTGCAGGTAGA	CAGCTTCTGTAGCACTAAAGTGCTTATAGTGCAGGTAGTGTGTCGTCATCTACTGCATTACGAGCACTTACAGTACTGCCAGCTG
mir-20-x	TCONS_00009591	85	5741	5e-29	TAAAGTGCTTATAGTGCAGGTAGA	CAGCTTCTGTAGCACTAAAGTGCTTATAGTGCAGGTAGTGTGTCGTCATCTACTGCATTACGAGCACTTACAGTACTGCCAGCTG
mir-20-x	TCONS_00009592	71	5747	4e-35	TAAAGTGCTTATAGTGCAGGTAGA	GTAGCACTAAAGTGCTTATAGTGCAGGTAGTGTTTAGTTATCTACTGCATTATGAGCACTTAAAGTACTGC
mir-20-x	TCONS_00009591	71	5741	4e-35	TAAAGTGCTTATAGTGCAGGTAGA	GTAGCACTAAAGTGCTTATAGTGCAGGTAGTGTTTAGTTATCTACTGCATTATGAGCACTTAAAGTACTGC
mir-20-x	TCONS_00009592	100	5747	7e-44	TAAAGTGCTTATAGTGCAGGTAGA	TGAAAGGACAGCTTTTGTAGCACTAAAGTGCTTATAGTGCAGGTAGTGTTTAGTTATCTACTGCATTATGAGCACTTGAAGTACTGCTAGCTGTAGAACTAC
mir-20-x	TCONS_00009591	100	5741	7e-44	TAAAGTGCTTATAGTGCAGGTAGA	TGAAAGGACAGCTTTTGTAGCACTAAAGTGCTTATAGTGCAGGTAGTGTTTAGTTATCTACTGCATTATGAGCACTTGAAGTACTGCTAGCTGTAGAACTAC
mir-20-x	TCONS_00009592	59	5747	1e-25	TAAAGTGCTTATAGTGCAGGTAGA	TAAAGTGCTTATAGTGCAGGTAGTGTTTCGTTATCTACTGCATTATGAGCACTTAAAGT
mir-20-x	TCONS_00009591	59	5741	1e-25	TAAAGTGCTTATAGTGCAGGTAGA	TAAAGTGCTTATAGTGCAGGTAGTGTTTCGTTATCTACTGCATTATGAGCACTTAAAGT
mir-20-x	TCONS_00009592	71	5747	4e-35	TAAAGTGCTTATAGTGCAGGTAGA	GTAGCACTAAAGTGCTTATAGTGCAGGTAGTGTTTAGTTATCTACTGCATTATGAGCACTTAAAGTACTGC
mir-20-x	TCONS_00009591	71	5741	4e-35	TAAAGTGCTTATAGTGCAGGTAGA	GTAGCACTAAAGTGCTTATAGTGCAGGTAGTGTTTAGTTATCTACTGCATTATGAGCACTTAAAGTACTGC
mir-20-x	TCONS_00009592	73	5747	1e-25	TAAAGTGCTTATAGTGCAGGTAGA	CTTGTAGCACTAAAGTGCTTATAGTGCAGGTAGTGTTCACTAATCTACTGCATTATAAGCACTTAAAGTACTG
mir-20-x	TCONS_00009591	73	5741	1e-25	TAAAGTGCTTATAGTGCAGGTAGA	CTTGTAGCACTAAAGTGCTTATAGTGCAGGTAGTGTTCACTAATCTACTGCATTATAAGCACTTAAAGTACTG
mir-20-x	TCONS_00009592	107	5747	5e-51	TAAAGTGCTTATAGTGCAGGTAGA	GTGTGACGTGACAGCTTCTGTAGCACTAAAGTGCTTATAGTGCAGGTAGTGTTTAGTTATCTACTGCATTATGAGCACTTAAAGTACTGCTAGCTGTAGAACTCCAG
mir-20-x	TCONS_00009591	107	5741	5e-51	TAAAGTGCTTATAGTGCAGGTAGA	GTGTGACGTGACAGCTTCTGTAGCACTAAAGTGCTTATAGTGCAGGTAGTGTTTAGTTATCTACTGCATTATGAGCACTTAAAGTACTGCTAGCTGTAGAACTCCAG
mir-20-x	TCONS_00009592	78	5747	4e-26	TAAAGTGCTTATAGTGCAGGTAGA	TCCTGTAGCACTAAAGTGCTTATAGTGCAGGTAGTGTTTCATAATCTACTGCATTAGGAGCACTTAAAGTACTACTAG
mir-20-x	TCONS_00009591	78	5741	4e-26	TAAAGTGCTTATAGTGCAGGTAGA	TCCTGTAGCACTAAAGTGCTTATAGTGCAGGTAGTGTTTCATAATCTACTGCATTAGGAGCACTTAAAGTACTACTAG
mir-18-y	TCONS_00009592	95	5747	4e-45	ACTGCCCTAAGTGCTCCTTCTGT	TGCGTGCTTTTTGTTCTAAGGTGCATCTAGTGCAGATAGTGAAGTAGACTAGCATCTACTGCCCTAAGTGCTCCTTCTGGCATAAGAAGTTATGTC
mir-18-y	TCONS_00009591	95	5741	4e-45	ACTGCCCTAAGTGCTCCTTCTGT	TGCGTGCTTTTTGTTCTAAGGTGCATCTAGTGCAGATAGTGAAGTAGACTAGCATCTACTGCCCTAAGTGCTCCTTCTGGCATAAGAAGTTATGTC
mir-18-y	TCONS_00009592	95	5747	4e-45	ACTGCCCTAAGTGCTCCTTCTGT	TGCGTGCTTTTTGTTCTAAGGTGCATCTAGTGCAGATAGTGAAGTAGACTAGCATCTACTGCCCTAAGTGCTCCTTCTGGCATAAGAAGTTATGTC
mir-18-y	TCONS_00009591	95	5741	4e-45	ACTGCCCTAAGTGCTCCTTCTGT	TGCGTGCTTTTTGTTCTAAGGTGCATCTAGTGCAGATAGTGAAGTAGACTAGCATCTACTGCCCTAAGTGCTCCTTCTGGCATAAGAAGTTATGTC
mir-18-y	TCONS_00009592	92	5747	4e-45	ACTGCCCTAAGTGCTCCTTCTGT	GTGCTTTTTGTACTAAGGTGCATCTAGTGCAGATAGTGAAGTAGATTAGCATCTACTGCCCTAAGTGCTCCTTCTGGCATAAGAAGTTATGTC
mir-18-y	TCONS_00009591	92	5741	4e-45	ACTGCCCTAAGTGCTCCTTCTGT	GTGCTTTTTGTACTAAGGTGCATCTAGTGCAGATAGTGAAGTAGATTAGCATCTACTGCCCTAAGTGCTCCTTCTGGCATAAGAAGTTATGTC
mir-18-y	TCONS_00009592	87	5747	9e-40	ACTGCCCTAAGTGCTCCTTCTGT	GTGCTTTTTGTCCTAAGGTGCATCTAGTGCAGATAGTGAAGTAGATTAGCATCTACTGCCCTAAGTGCTCCTTCTGGCATAAAAAGT
mir-18-y	TCONS_00009591	87	5741	9e-40	ACTGCCCTAAGTGCTCCTTCTGT	GTGCTTTTTGTCCTAAGGTGCATCTAGTGCAGATAGTGAAGTAGATTAGCATCTACTGCCCTAAGTGCTCCTTCTGGCATAAAAAGT
mir-18-y	TCONS_00009592	93	5747	2e-44	ACTGCCCTAAGTGCTCCTTCTGT	AGTGACTGCTTTTTGTTCTAAGGTGCATCTAGTGCAGATAGTGAAGTAGATTAGCATCTACTGCCCTAAGTGCTCCTTCTGGCATAAGAAGTTGTG
mir-18-y	TCONS_00009591	93	5741	2e-44	ACTGCCCTAAGTGCTCCTTCTGT	AGTGACTGCTTTTTGTTCTAAGGTGCATCTAGTGCAGATAGTGAAGTAGATTAGCATCTACTGCCCTAAGTGCTCCTTCTGGCATAAGAAGTTGTG
mir-18-y	TCONS_00009592	80	5747	5e-38	ACTGCCCTAAGTGCTCCTTCTGT	TTTTTGTTCTAAGGTGCATCTAGTGCAGATAGTGAAATAGATTAGCATCTACTGCCCTAAGTGCTCCTTCTGGCATAAGA
mir-18-y	TCONS_00009591	80	5741	5e-38	ACTGCCCTAAGTGCTCCTTCTGT	TTTTTGTTCTAAGGTGCATCTAGTGCAGATAGTGAAATAGATTAGCATCTACTGCCCTAAGTGCTCCTTCTGGCATAAGA
mir-18-x	TCONS_00009592	71	5747	4e-35	TAAGGTGCATCTAGTGCAGATAGA	TGTTCTAAGGTGCATCTAGTGCAGATAGTGAAGTAGATTAGCATCTACTGCCCTAAGTGCTCCTTCTGGCA
mir-18-x	TCONS_00009591	71	5741	4e-35	TAAGGTGCATCTAGTGCAGATAGA	TGTTCTAAGGTGCATCTAGTGCAGATAGTGAAGTAGATTAGCATCTACTGCCCTAAGTGCTCCTTCTGGCA
mir-18-x	TCONS_00009592	95	5747	4e-45	TAAGGTGCATCTAGTGCAGATAGA	TGCGTGCTTTTTGTTCTAAGGTGCATCTAGTGCAGATAGTGAAGTAGACTAGCATCTACTGCCCTAAGTGCTCCTTCTGGCATAAGAAGTTATGTC
mir-18-x	TCONS_00009591	95	5741	4e-45	TAAGGTGCATCTAGTGCAGATAGA	TGCGTGCTTTTTGTTCTAAGGTGCATCTAGTGCAGATAGTGAAGTAGACTAGCATCTACTGCCCTAAGTGCTCCTTCTGGCATAAGAAGTTATGTC
mir-18-x	TCONS_00009592	95	5747	4e-45	TAAGGTGCATCTAGTGCAGATAGA	TGCGTGCTTTTTGTTCTAAGGTGCATCTAGTGCAGATAGTGAAGTAGACTAGCATCTACTGCCCTAAGTGCTCCTTCTGGCATAAGAAGTTATGTC
mir-18-x	TCONS_00009591	95	5741	4e-45	TAAGGTGCATCTAGTGCAGATAGA	TGCGTGCTTTTTGTTCTAAGGTGCATCTAGTGCAGATAGTGAAGTAGACTAGCATCTACTGCCCTAAGTGCTCCTTCTGGCATAAGAAGTTATGTC
mir-18-x	TCONS_00009592	87	5747	9e-40	TAAGGTGCATCTAGTGCAGATAGA	GTGCTTTTTGTCCTAAGGTGCATCTAGTGCAGATAGTGAAGTAGATTAGCATCTACTGCCCTAAGTGCTCCTTCTGGCATAAAAAGT
mir-18-x	TCONS_00009591	87	5741	9e-40	TAAGGTGCATCTAGTGCAGATAGA	GTGCTTTTTGTCCTAAGGTGCATCTAGTGCAGATAGTGAAGTAGATTAGCATCTACTGCCCTAAGTGCTCCTTCTGGCATAAAAAGT
mir-18-x	TCONS_00009592	61	5747	3e-29	TAAGGTGCATCTAGTGCAGATAGA	TAAGGTGCATCTAGTGCAGATAGTGAAGTAGATTAGCATCTACTGCCCTAAGTGCTCCTTC
mir-18-x	TCONS_00009591	61	5741	3e-29	TAAGGTGCATCTAGTGCAGATAGA	TAAGGTGCATCTAGTGCAGATAGTGAAGTAGATTAGCATCTACTGCCCTAAGTGCTCCTTC
mir-18-x	TCONS_00009592	93	5747	2e-44	TAAGGTGCATCTAGTGCAGATAGA	AGTGACTGCTTTTTGTTCTAAGGTGCATCTAGTGCAGATAGTGAAGTAGATTAGCATCTACTGCCCTAAGTGCTCCTTCTGGCATAAGAAGTTGTG
mir-18-x	TCONS_00009591	93	5741	2e-44	TAAGGTGCATCTAGTGCAGATAGA	AGTGACTGCTTTTTGTTCTAAGGTGCATCTAGTGCAGATAGTGAAGTAGATTAGCATCTACTGCCCTAAGTGCTCCTTCTGGCATAAGAAGTTGTG
mir-18-x	TCONS_00009592	99	5747	7e-47	TAAGGTGCATCTAGTGCAGATAGA	GTGCTGAGTGCTTTTTGTTCTAAGGTGCATCTAGTGCAGATAGTGAAGTAGACTAGCATCTACTGCCCTAAGTGCTCCTTCTGGCATAAGAAGTTATGTCGTC
mir-18-x	TCONS_00009591	99	5741	7e-47	TAAGGTGCATCTAGTGCAGATAGA	GTGCTGAGTGCTTTTTGTTCTAAGGTGCATCTAGTGCAGATAGTGAAGTAGACTAGCATCTACTGCCCTAAGTGCTCCTTCTGGCATAAGAAGTTATGTCGTC
mir-18-x	TCONS_00009592	62	5747	5e-25	TAAGGTGCATCTAGTGCAGATAGA	CTAAGGTGCATCTAGTGCAGATAGTGAAGTAGACTAGCACCTACTGCCCTAAGTGCTCCTTC
mir-18-x	TCONS_00009591	62	5741	5e-25	TAAGGTGCATCTAGTGCAGATAGA	CTAAGGTGCATCTAGTGCAGATAGTGAAGTAGACTAGCACCTACTGCCCTAAGTGCTCCTTC
mir-18-x	TCONS_00009592	89	5747	1e-45	TAAGGTGCATCTAGTGCAGATAGA	GCTTTTTGTTCTAAGGTGCATCTAGTGCAGATAGTGAAGTAGATTAGCATCTACTGCCCTAAGTGCTCCTTCTGGCATAAGAAGTTATG
mir-18-x	TCONS_00009591	89	5741	1e-45	TAAGGTGCATCTAGTGCAGATAGA	GCTTTTTGTTCTAAGGTGCATCTAGTGCAGATAGTGAAGTAGATTAGCATCTACTGCCCTAAGTGCTCCTTCTGGCATAAGAAGTTATG
mir-18-x	TCONS_00009592	80	5747	5e-38	TAAGGTGCATCTAGTGCAGATAGA	TTTTTGTTCTAAGGTGCATCTAGTGCAGATAGTGAAATAGATTAGCATCTACTGCCCTAAGTGCTCCTTCTGGCATAAGA
mir-18-x	TCONS_00009591	80	5741	5e-38	TAAGGTGCATCTAGTGCAGATAGA	TTTTTGTTCTAAGGTGCATCTAGTGCAGATAGTGAAATAGATTAGCATCTACTGCCCTAAGTGCTCCTTCTGGCATAAGA
mir-1543-y	TCONS_00035770	131	2116	1e-46	TTGGTCCTAGTCTGGGTGCAAACT	TTTTGGTGTTGTGGCTGAGTACCTTTGGGCAGTGTTTTGCACCTCTGAGAGTGGAGTAACTCCTCCTGTGGAGTTGGTCCTAGTCTGGGTGCAAACAATTTATTTCTGTTAGAAAAGGACCCTGTCTTAAG
