# Supplementary material for: Identification and analysis of long non-coding RNAs that are involved in inflammatory process in response to transmissible gastroenteritis virus infection
Source: BMC Genomics. 2019 Nov 4;20:806. doi: 10.1186/s12864-019-6156-5 (PMC6829948; doi:10.1186/s12864-019-6156-5)
Supplement: Supplementary file 5 — Additional file 5: Table S5. The lncRNA-miRNA-mRNA regulation network. [file 12864_2019_6156_MOESM5_ESM.xlsx]

## Sheet: Sheet1
Table S5 | The lncRNA-miRNA-mRNA regulation network
MiRNA	Target
mir-1187-y	TRIM26
mir-1187-y	REC8
mir-1187-y	GPAM
mir-1187-y	SLC15A3
mir-1187-y	TOR3A
mir-1187-y	XAF1
mir-1187-y	CYP2C42
mir-1187-y	SLC2A6
mir-1187-y	BATF2
mir-1187-y	ETV6
mir-1187-y	TCONS_00000113
mir-1187-y	TCONS_00007795
mir-1187-y	TCONS_00010710
mir-1187-y	TCONS_00011024
mir-1187-y	TCONS_00013753
mir-1187-y	TCONS_00015307
mir-1187-y	TCONS_00015926
mir-1187-y	TCONS_00019226
mir-1187-y	TCONS_00019227
mir-1187-y	TCONS_00019484
mir-1187-y	TCONS_00021915
mir-1187-y	TCONS_00033391
mir-1187-y	TCONS_00035735
mir-1187-y	TCONS_00037709
mir-1187-y	TCONS_00039379
mir-1187-y	TCONS_00043977
mir-1187-y	TCONS_00047726
mir-1187-y	TCONS_00047728
mir-1187-y	TCONS_00054202
mir-1187-y	TCONS_00055426
mir-1187-y	TCONS_00061354
mir-1187-y	TCONS_00064392
mir-1187-y	TCONS_00064461
mir-1187-y	TCONS_00064739
mir-1187-y	TCONS_00066402
mir-1187-y	TCONS_00067976
mir-1187-y	TCONS_00067979
mir-1187-y	TCONS_00068662
mir-1187-y	TCONS_00068663
mir-1187-y	TCONS_00072090
mir-1296-x	TYSND1
mir-1296-x	EFEMP2
mir-1296-x	C19orf66
mir-1296-x	GNG11
mir-1296-x	PARP12-201
mir-1296-x	CENPI
mir-1296-x	MAP3K8
mir-1296-x	CCL5
mir-1296-x	TCONS_00016861
mir-1296-x	TCONS_00031206
mir-1296-x	TCONS_00031596
mir-1296-x	TCONS_00047726
mir-1296-x	TCONS_00049177
mir-1296-x	TCONS_00051102
mir-1296-x	TCONS_00055426
mir-1296-x	TCONS_00057780
mir-1296-x	TCONS_00066402
mir-1296-x	TCONS_00068662
mir-1296-x	TCONS_00068663
mir-188-y	ANAPC1-207
mir-188-y	EGR1
mir-188-y	ENSSSCT00000019323
mir-188-y	EHD4
mir-188-y	TCONS_00010615
mir-218-x	OAS2
mir-218-x	GPAM
mir-218-x	PRRG4
mir-218-x	IRF1
mir-218-x	PARP12-201
mir-218-x	CYP2C42
mir-218-x	STAT1
mir-218-x	DDX58
mir-218-x	PRRG1
mir-218-x	TCONS_00002283
mir-218-x	TCONS_00019226
mir-218-x	TCONS_00019227
mir-218-x	TCONS_00021915
mir-218-x	TCONS_00037709
mir-218-x	TCONS_00043977
mir-218-x	TCONS_00052757
mir-218-x	TCONS_00064461
mir-218-x	TCONS_00067143
mir-218-x	TCONS_00067979
mir-22-x	CD274-202
mir-22-x	TXNIP
mir-22-x	FBXO8
mir-22-x	RNF14
mir-22-x	PARP12-201
mir-22-x	CYP2C42
mir-22-x	IL-6
mir-22-x	HNRNPK
mir-22-x	IFIT1
mir-22-x	TCONS_00021916
mir-2413-y	GMPR
mir-2413-y	PSME1
mir-2413-y	ISG12(A)
mir-2413-y	VAT1L
mir-2413-y	TYSND1
mir-2413-y	VCL
mir-2413-y	PARP12-201
mir-2413-y	ENSSSCT00000019323
mir-2413-y	PSMF1-201
mir-2413-y	CYP2C42
mir-2413-y	ENSSSCT00000022946
mir-2413-y	LIPG
mir-2413-y	WNT9A-202
mir-2413-y	ENSSSCT00000026652
mir-2413-y	TCONS_00000113
mir-2413-y	TCONS_00002283
mir-2413-y	TCONS_00009499
mir-2413-y	TCONS_00010710
mir-2413-y	TCONS_00019226
mir-2413-y	TCONS_00019227
mir-2413-y	TCONS_00033396
mir-2413-y	TCONS_00043156
mir-2413-y	TCONS_00055426
mir-2413-y	TCONS_00061354
mir-2413-y	TCONS_00068662
mir-2413-y	TCONS_00068663
mir-2510-x	OLR1
mir-2510-x	RPL27A-203
mir-2510-x	SSB
mir-2510-x	CYP2C42
mir-2510-x	EHD4
mir-2510-x	ENSSSCT00000028294
mir-2510-x	TCONS_00000113
mir-2510-x	TCONS_00001996
mir-2510-x	TCONS_00002283
mir-2510-x	TCONS_00007272
mir-2510-x	TCONS_00015926
mir-2510-x	TCONS_00019226
mir-2510-x	TCONS_00019227
mir-2510-x	TCONS_00019484
mir-2510-x	TCONS_00021915
mir-2510-x	TCONS_00026983
mir-2510-x	TCONS_00027377
mir-2510-x	TCONS_00032200
mir-2510-x	TCONS_00033391
mir-2510-x	TCONS_00035735
mir-2510-x	TCONS_00038909
mir-2510-x	TCONS_00041678
mir-2510-x	TCONS_00043105
mir-2510-x	TCONS_00043156
mir-2510-x	TCONS_00044759
mir-2510-x	TCONS_00045592
mir-2510-x	TCONS_00054612
mir-2510-x	TCONS_00057780
mir-2510-x	TCONS_00064392
mir-2510-x	TCONS_00064739
mir-2510-x	TCONS_00065865
mir-2510-x	TCONS_00066402
mir-2510-x	TCONS_00066403
mir-2510-x	TCONS_00067143
mir-2510-x	TCONS_00067976
mir-4072-y	UBD
mir-4072-y	CCDC6
mir-4072-y	HNRNPK
mir-4072-y	IFIT2
mir-4072-y	TCONS_00008966
mir-4072-y	TCONS_00015252
mir-4072-y	TCONS_00015307
mir-4072-y	TCONS_00015926
mir-4072-y	TCONS_00019227
mir-4072-y	TCONS_00026983
mir-4072-y	TCONS_00032200
mir-492-x	TCONS_00031206
mir-492-x	TCONS_00033391
mir-492-x	TCONS_00043105
mir-492-x	TCONS_00068662
mir-7550-x	EFEMP2
mir-7550-x	ADGRG5
mir-7550-x	TCONS_00007795
mir-7550-x	TCONS_00021915
mir-7704-x	REC8
mir-7704-x	GPAM
mir-7704-x	SLC15A3
mir-7704-x	IRF1
mir-7704-x	A4GNT
mir-7704-x	PRRG1
mir-7704-x	DHX58
mir-7704-x	CCL5
mir-7704-x	TCONS_00007229
mir-7704-x	TCONS_00036213
