# Supplementary material for: Identification and analysis of long non-coding RNAs that are involved in inflammatory process in response to transmissible gastroenteritis virus infection
Source: BMC Genomics. 2019 Nov 4;20:806. doi: 10.1186/s12864-019-6156-5 (PMC6829948; doi:10.1186/s12864-019-6156-5)
Supplement: Supplementary file 7 — Additional file 7: Table S7. The lncRNA-up and down genes network. [file 12864_2019_6156_MOESM7_ESM.xlsx]

## Sheet: Sheet1
Table S7 | The lncRNA-up and down genes network
LncRNA ID	log2_FC(treatment_mean_FPKM/control_mean_FPKM of lncRNA)	Symbol	log2_FC(treatment_mean_FPKM/control_mean_FPKM) of mRNA
TCONS_00007229	-9.74819	C9orf24	0
TCONS_00007229	-9.74819	KIF24	-1.05129
TCONS_00007229	-9.74819	NUDT2	0
TCONS_00007229	-9.74819	UBAP1	0.345128
TCONS_00007267	12.2776	ACO1	0.591702
TCONS_00007267	12.2776	DDX58	8.55599
TCONS_00007267	12.2776	NDUFB6	-0.441161
TCONS_00007267	12.2776	TOPORS	0.934412
TCONS_00007903	12.4094	ZMYND11	0.582503
TCONS_00010615	-10.1421	METRNL	0
TCONS_00021136	14.6004	CH25H	2.04669
TCONS_00021136	14.6004	IFIT1	9.79992
TCONS_00021136	14.6004	IFIT2	17.0125
TCONS_00021136	14.6004	IFIT5	3.44409
TCONS_00021136	14.6004	LIPA	1.10016
TCONS_00021136	14.6004	SLC16A12	-5.32193
TCONS_00021355	-3.36357	PIK3AP1	4.87362
TCONS_00021355	-3.36357	TM9SF3	0.278138
TCONS_00021916	-10.973	CKS2	0.236417
TCONS_00021916	-10.973	SECISBP2-203	0.0299096
TCONS_00021916	-10.973	S1PR3	0
TCONS_00033242	-5.02288	ENSSSCT00000022998	0
TCONS_00033242	-5.02288	ENSSSCT00000028464	0
TCONS_00033242	-5.02288	ENSSSCT00000029095	-0.278518
TCONS_00033242	-5.02288	FADD	0.22456
TCONS_00036124	-10.3387	ANO	4.13955
TCONS_00036213	-10.3987	ENSSSCT00000025646	0
TCONS_00036213	-10.3987	RHOD	-0.235749
TCONS_00036213	-10.3987	SYT12	0
TCONS_00038824	12.3799	ENSSSCT00000022694	0
TCONS_00038824	12.3799	PKP3-201	-0.0776934
TCONS_00038824	12.3799	SIGIRR-201	-0.0702367
TCONS_00038824	12.3799	ENSSSCT00000026880	11.0735
TCONS_00038824	12.3799	PGGHG-202	-2.8618
TCONS_00038824	12.3799	AN09-205	-0.238745
TCONS_00039484	12.6584	CLEC16A	-2.8437
TCONS_00039484	12.6584	ENSSSCT00000025971	0
TCONS_00039484	12.6584	TVP23A-202	0
TCONS_00045591	-9.47168	DDAH1	1.53727
TCONS_00047169	12.416	ENSSSCT00000007345	0
TCONS_00047169	12.416	ENSSSCT00000007347	0
TCONS_00047169	12.416	ENSSSCT00000030663	0
TCONS_00047169	12.416	ENSSSCT00000032337	0
TCONS_00052757	13.4219	PARK7	-0.398387
TCONS_00052757	13.4219	TNFRSF9	7.74819
TCONS_00055426	13.628	ENSSSCT00000022837	0.331206
TCONS_00055426	13.628	NOC2L-202	-0.552618
TCONS_00055426	13.628	AGRN-204	1.01372
TCONS_00055426	13.628	ZNF132	0
TCONS_00055426	13.628	ZNF584	0
TCONS_00058367	-6.50803	STRA6-201	0
TCONS_00058367	-6.50803	ISLR	-10.0634
TCONS_00058367	-6.50803	LOXL1	-3.32193
TCONS_00058367	-6.50803	PML	4.14453
TCONS_00058367	-6.50803	STOML1	1.30936
TCONS_00059544	14.052	EDN1	3.69549
TCONS_00072090	14.0647	CD99L2	-10.0768
TCONS_00072090	14.0647	ENSSSCT00000036333	-1.20282
TCONS_00072090	14.0647	MTM1	0.0314496
TCONS_00072090	14.0647	MTMR1	1.9023
