# Supplementary material for: Identification and analysis of long non-coding RNAs that are involved in inflammatory process in response to transmissible gastroenteritis virus infection
Source: BMC Genomics. 2019 Nov 4;20:806. doi: 10.1186/s12864-019-6156-5 (PMC6829948; doi:10.1186/s12864-019-6156-5)
Supplement: Supplementary file 8 — Additional file 8: Table S8. The interactions of differential expression mRNAs. [file 12864_2019_6156_MOESM8_ESM.xlsx]

## Sheet: Sheet1
Table S8 | The interactions of differential expression mRNAs
node1	node2
IRF9	STAT2
CCL5	CXCL10
NFKB2_TV2	NFKBIA
DDX58	TRIM25
DDX58	USP18
RPL19	RPL27A
MX2	USP18
UBE2L6	UBA7
HERC5	UBA7
JUN	ATF3
UBE2L6	HERC5
DTX3L	UBA7
TLR3	UNC93B1
CCL20	CCL5
CCL20	CXCL10
DDX58	EIF2AK2
PARP9	DTX3L
TNFSF10	C-FLIP
UBE2L6	DDX58
UBE2L6	RNF19B
EIF2AK2	USP18
DDX58	MX2
IFNB1	STAT2
B2M	SLA-1
EIF2AK2	MX2
B2M	SLA-2
IRG6	USP18
IFIT1	IRG6
IFNB1	IRF9
UBE2L6	TRIM25
HERC5	MX2
IRF7	IRG6
TRIM25	UBA7
UBE2L6	DTX3L
DDX58	HERC5
HERC5	TRIM25
UBE2L6	RNF14
HERC5	EIF2AK2
IFIT5	OASL
DDX58	UBA7
IRF7	ZBP1
TRIM21	UBA7
IRF7	OASL
IL6	CCL2
IRF7	IFNB1
IFIT1	OASL
EIF2AK2	TRIM25
OASL	USP18
CCL5	IL6
UBE2L6	MX2
IRF7	USP18
HERC5	TRIM21
MX2	OASL
IFIT2	IRG6
RNF19B	RNF14
CMPK2	IRG6
IFI44L	IRG6
TRIM25	MX2
UBE2L6	TRIM21
DHX58	IRG6
DDX58	IRG6
TRIM21	DTX3L
UBE2L6	ANAPC1
TRIM21	ANAPC1
RNF19B	UBA7
DDX58	IRF7
RNF19B	TRIM21
IFIT1	DDX58
JUN	CCL2
HERC5	DTX3L
A4GNT	MUC4
UBE2L6	EIF2AK2
PSME1	NFKBIA
UBA7	ANAPC1
PSMF1	PSME1
RNF19B	HERC5
GNG11	CXCL10
HERC5	ANAPC1
NFKB2_TV2	PSME1
GNG11	ITPR2
RNF14	UBA7
IFIT1	USP18
TIMP1	SHISA5
OAS1	IFI44
PSMF1	NFKBIA
XAF1	USP18
PSMF1	NFKB2_TV2
SLA-7	SLA-1
RNF14	ANAPC1
RNF14	DTX3L
TRIM21	RNF14
CCL5	GNG11
DTX3L	ANAPC1
RNF19B	ANAPC1
ANAPC1	PSME1
CGA	GNG11
CCL20	GNG11
ENSSSCG00000003614	PML
HERC5	RNF14
PSMF1	ANAPC1
RNF19B	DTX3L
UBA7	USP18
DHX58	IRF7
XAF1	IRG6
EIF2AK2	EIF2AK3
IL6	CXCL10
IRG6	IFI44
SSB	TRIM21
DDX58	TLR3
CCL2	CXCL10
OASL	IRG6
DDX58	DHX58
MX2	IRG6
IFIT2	OASL
PARP9	USP18
JUN	EGR1
JUN	CCL5
OAS1	IRG6
TNFAIP3	NFKBIA
IRF7	STAT2
IFI44L	OAS1
IRF7	CXCL10
DDX58	IFNB1
OAS1	OAS2
DDX60	IRG6
TLR3	IRF7
DDX58	OASL
EIF2AK2	NFKBIA
MX2	IFI44
IFIT1	MX2
IL6	TLR3
ISG12(A)	USP18
IFIT2	IFIT1
IFIT2	DDX58
DDX58	OAS1
IFIT2	USP18
DDX58	DDX60
PSMB9	TAP1
DDX58	PARP9
DDX58	XAF1
IRF1	GBP1
HNRNPK	SSB
PARP9	IRF7
IRG6	ISG12(A)
TLR3	IFNB1
IFI44L	IFI44
ATF3	EGR1
IFIT1	IFI44L
UBE2L6	USP18
PARP9	IRG6
EIF2AK2	IRG6
EIF2AK3	NFKBIA
IFIT2	DDX60
IFIT2	IFI44
IFIT2	IFI44L
TRIM25	DHX58
IFIT2	IRF7
SLA-7	SLA-2
DHX58	USP18
IFIT1	IRF7
IL6	IFNB1
IFI44L	OASL
DHX58	UBA7
IFIT2	OAS1
IFI44L	XAF1
CD86	CD274
IFI44	USP18
CD86	IL6
CMPK2	USP18
MX2	OAS1
USP18	STAT2
CCL20	CCL2
ATF3	PPP1R15A
IFIT2	CXCL10
IRF9	USP18
DHX58	OASL
OASL	IFI44
IDO1	CD274
XAF1	IFI44
IFIT1	OAS1
IFIT2	MX2
TLR3	CXCL10
IRF1	STAT2
IRF7	OAS1
CMPK2	MX2
IRF7	MX2
CXCL10	IFNB1
IRF1	CXCL10
IFI44	ISG12(A)
IL6	IDO1
IRF1	IRG6
SAMD9	DDX60
IFI44L	DDX60
IFIT1	CMPK2
UBA7	ZBP1
JUN	IL6
DHX58	TLR3
CMPK2	OASL
IFIT1	IFI44
CCL20	IL6
IL6	TIMP1
UBD	GBP1
IFI44L	DDX58
IL6	EDN1
XAF1	ISG12(A)
MX2	OAS2
DDX60	IFI44
DDX58	CXCL10
DHX58	DDX60
IFIT2	OAS2
IRF7	IRF9
CXCL10	IRG6
TRIM25	IRF7
IFI44L	USP18
IFI44L	EIF2AK2
KLF2	IRF2
OAS1	ISG12(A)
IFIT1	OAS2
HERC5	USP18
DHX58	IFI44
CCL5	IFNB1
OAS2	IRG6
IFI44L	ISG12(A)
GPR114	RELL1
JUN	BATF2
MX2	IFIT5
IFI44L	IRF7
TLR3	IRF1
CMPK2	DDX60
UBA7	OAS1
IRF1	IRF9
IFIT1	IRF9
RNF19B	N4BP1
IRF7	OAS2
IRG6	IRF9
PARP12	IRG6
MX2	UBA7
IFIT1	PARP9
IFIT2	ISG20
XAF1	OAS1
IFIT1	XAF1
ISG20	IRF7
OAS1	USP18
SLA-7	B2M
CMPK2	IFIT5
ISG20	IRG6
IFIT1	ISG12(A)
IFIT2	CMPK2
CMPK2	DHX58
IL15RA	IFNB1
JUN	EIF2AK3
CCL5	IRF1
IRG6	STAT2
NFKBIZ	TNFAIP3
OAS1	IRF9
OAS1	DDX60
SAMD9	MX2
IRG6	GBP1
IL6	IRF7
EIF2AK3	PPP1R15A
IFIT2	STAT2
IFIT1	CXCL10
DDX60	ZBP1
UBA7	IFI44
HERC5	IFI44
DDX58	OAS2
UBA7	IRG6
ISG20	MX2
UMPS	CMPK2
UBD	UBA7
DTX3L	USP18
GBP6	BATF2
OASL	DDX60
CMPK2	ISG12(A)
IFIT1	DDX60
SLC25A28	GMPR
ASNS	IARS
CD86	IDO1
ISG20	OAS1
DDX58	STAT2
HERC5	OASL
XAF1	IRF9
PARP9	PARP12
DDX58	IRF9
TAP1	SLA-1
ZNFX1	OASL
IFI44L	IFIT5
IFIT5	USP18
NFKB2_TV2	TNFAIP3
PARP9	IFI44
IFIT1	ISG20
IFIT5	DDX60
GBP1	USP18
IFI44L	ZBP1
TRIM21	USP18
UBD	UBE2L6
TLR3	MX2
IFIT5	IRG6
EIF2AK2	OAS1
IFIT1	EIF2AK2
IFI44L	OAS2
GBP2	USP18
IL15RA	IL28B
DHX58	MX2
IFIT1	STAT2
RNF19B	USP18
IRF7	DDX60
OPTN	SETX
CCL2	TIMP1
CYP24A1	CA9
TLR3	IDO1
DDX58	IFI44
IFIT2	GBP2
IFIT1	IFITM1
IFIT2	IFIT5
ATF3	ASNS
PARP9	GBP1
UBA7	ISG12(A)
TRIM21	PML
ISG20	OASL
TRIM21	IRF7
CXCL10	CD274
IL6	STAT2
DDX58	IRF1
IRF1	CD274
DDX60	USP18
IFIT1	IRF1
C-FLIP	BID
CXCL10	IDO1
XAF1	OASL
UBE2L6	PSMF1
ISG20	USP18
CD86	CXCL10
IRG6	GBP2
IL6	IRF1
XAF1	DDX60
HERC5	IRG6
IFIT2	XAF1
IFIT2	ENSSSCG00000014565
IFI44L	PARP9
IFIT1	SAMD9
IRF1	OASL
IFIT2	HERC5
CCL5	TLR3
SAMD9	IRG6
TRIM25	PML
TREX1	SCAND1
IFIT2	IFITM1
CD86	TLR3
IRF2	IFNB1
PARP12	USP18
OASL	CXCL10
PSME1	PSMB9
IFIT2	IRF1
LGALS9	USP18
IFIT2	SAMD9
IFI44L	MX2
EIF2AK2	DDX60
HIP1R	CA9
UBE2L6	IRF7
ATAD1	SETX
EGR1	EDN1
ARHGAP6	EFEMP2
IRF7	IFI44
XAF1	IRF7
LGALS9	IRG6
ZNFX1	USP18
IFIT2	IRF9
EIF2AK2	IRF7
IRF1	IFNB1
CD86	CCL5
IFIT5	IFI44
CCL5	IRF7
IFIT2	GBP1
OAS1	STAT2
IFI44L	HERC5
TNFSF10	ISG20
LOC733579	PML
DHX58	STAT2
IFIT2	EIF2AK2
MAP3K8	NFKBIZ
EIF2AK2	IFI44
IFIT1	HERC5
OAS2	IRF9
ISG20	EIF2AK2
IRF7	ISG12(A)
IFIT2	DHX58
ZNFX1	PARP12
CXCL10	USP18
OAS2	IFI44
IFIT1	ENSSSCG00000014565
OASL	OAS1
IL6	ATF3
IL6	DDX58
IRF7	GBP1
IRF7	GBP2
BATF2	IRF1
OAS1	CXCL10
PARP9	DHX58
PARP9	XAF1
OAS2	USP18
IDO1	IFNB1
EIF2AK2	PPP1R15A
IRF1	IFIT5
CMPK2	IRF7
LGALS9	CD274
ENSSSCG00000014565	IRG6
VCPIP1	ZFPM2
PARP9	DDX60
JUN	NFKBIA
UNC93B1	IRF7
HERC5	DDX60
IFITM1	IRG6
UBE2L6	OASL
OAS2	DDX60
CD86	CCL2
IFIT1	GBP2
NMI	IRF7
IFITM1	IRF7
KLF2	EDN1
IRF2	STAT2
TRIM25	IRG6
ISG20	OAS2
IFIT1	GBP1
THY1	NFKB2_TV2
IFIT5	OAS2
TRIM25	LOC733579
CCL5	STAT2
ISG20	IFI44
CCL2	TLR3
ETV6	LMO2
RPL19	OASL
UBD	RPL19
CXCL10	STAT2
EIF2AK2	STAT2
TAP1	SLA-2
IRF7	IFIT5
SAMD9	USP18
ZBP1	USP18
IL6	CD274
KLF2	ATF3
GVIN1	GBP4
IRF1	MX2
UBD	USP18
ZNFX1	MX2
UBE2L6	OAS1
DDX58	DTX3L
CCL2	EDN1
TLR3	STAT2
IFIT2	IFNB1
PARP12	MX2
IFI44L	ISG20
EIF2AK2	OASL
IL6	NFKBIA
UBE2L6	CUL9
IFI44L	SAMD9
IFIT5	OAS1
IFIT2	PARP9
ISG12(A)	IRF9
IRF7	UBA7
RNF19B	OASL
ENSSSCG00000014565	IRF7
IFIT2	ISG12(A)
TLR3	IRG6
CD86	THY1
DHX58	IRF1
TNFSF10	LGALS9
CCL5	DDX58
UBE2L6	GBP2
UBA7	OASL
EDN1	OLR1
ISG20	GBP2
CFH	RBMS2
MX2	DDX60
HERC5	OAS2
ZNFX1	IFIT5
OPTN	FUNDC1
IFIT1	ZNFX1
SP110	IRF7
LGALS9	IRF7
NMI	USP18
OASL	ISG12(A)
UBE2L6	IRG6
PARP9	UBA7
CCL20	IDO1
IFITM1	OAS1
SAMD9	PARP9
UBA7	IRF9
EIF2AK2	IRF9
ISG20	GBP1
IRF1	OAS1
ISG20	IRF1
TNFSF10	PARP9
XAF1	MX2
MX2	CXCL10
IFIT1	DHX58
UBA7	CDHR4
ENSSSCG00000014565	OAS2
ISG20	IFITM1
B2M	PSMB9
IFITM1	OAS2
PSMF1	PSMB9
ISG20	ENSSSCG00000014565
GBP6	CMPK2
TRIM21	MX2
IFI44L	IRF9
OAS2	CXCL10
DDX58	IFIT5
TLR3	OASL
OAS1	IFNB1
CCL2	IRF1
MAP3K8	NFKBIA
MX2	IRF9
OAS2	STAT2
VCL	LIMS1
MAP3K8	TNFAIP3
PARP9	HERC5
B2M	TAP1
IFITM1	MX2
ABL2	ERAP2
ENSSSCG00000014565	MX2
IL6	NFKB2_TV2
CCL2	OLR1
ABL2	ERAP1
IRF1	NFKBIA
DTX3L	IRG6
DHX58	IFNB1
SMCHD1	TRIM25
DHX58	OAS2
ATF3	IRF7
UBD	OPTN
UBE2L6	IFI44L
DDX58	ISG20
XAF1	DTX3L
PARP9	OAS1
CFH	LZTS3
DHX58	ZBP1
IRG6	IFNB1
PARP9	GMPR
CMPK2	PARP12
CMPK2	ZNFX1
OASL	TNFAIP3
CXCL10	GBP2
JUN	PPP1R15A
ENSSSCG00000014565	OASL
CMPK2	PARP9
OASL	GBP1
IFIT5	IRF9
CMPK2	SAMD9
HERC5	OAS1
IRF7	GBP4
JUN	NFKB2_TV2
IRF1	PSMB9
IFIT1	IFNB1
IFIT1	DTX3L
OAS1	IDO1
UBE2L6	NMI
IFI44	IRF9
PARP9	GBP2
IFI44L	STAT2
CASP4	TNFAIP3
OAS1	GBP1
TRIM25	TLR3
CCL5	TIMP1
IRF7	TNFAIP3
OAS1	ZBP1
CXCL10	IFI44
CMPK2	IFI44
UBD	VCPIP1
EIF2AK2	OAS2
OPTN	LGALS8
IRF1	OAS2
UMPS	RPL27A
HERC5	IRF7
UBD	TRIM26
CMPK2	XAF1
DDX60	IRF9
EIF2AK2	DHX58
TNFSF10	XAF1
CCL20	TNFAIP3
IRF1	NFKB2_TV2
PARP9	STAT2
DDX58	GBP1
DDX60	GMPR
CCL2	ATF3
ISG20	DDX60
TRIM25	OASL
IFITM1	USP18
IRF1	TNFAIP3
PARP9	EIF2AK2
TLR3	CD274
XAF1	SP110
IFI44L	GBP1
ZNFX1	IRG6
IFITM1	OASL
PARP9	IRF1
DHX58	PARP12
NMI	STAT2
JUN	EDN1
JUN	STAT2
IFIT2	SHISA5
IRF2	IRG6
IRF1	IRF7
C-FLIP	NFKBIA
TRIM25	IFNB1
IFIT2	TLR3
IL6	IRF9
CXCL10	ZBP1
TNFSF10	USP18
IL15RA	NKX3-1
TNFSF10	CASP4
MX2	GBP1
GBP2	IFI44
JUN	ABL2
DDX58	LGALS9
TREX1	IRF7
ISG20	ISG12(A)
TIMP1	CXCL10
DDX58	SAMD9
ISG20	CXCL10
SAMD9	IFI44
ANAPC1	PYGL
DDX58	TRIM21
LIPG	DTX3L
SAMD9	GMPR
CCL5	CD274
DDX58	ISG12(A)
IFI44L	PSMF1
DDX58	ZBP1
SAMD9	DTX3L
XAF1	PARP12
EIF2AK2	IRF1
TLR3	IRF9
MX2	STAT2
SAMD9	HERC5
UMPS	PYGL
IL6	EIF2AK2
KDM6A	SMCHD1
NFKBIZ	NFKB2_TV2
JUN	C-FLIP
DDX58	OBFC1
DHX58	OBFC1
ISG20	IRF9
NMI	PARP9
TOR3A	ATAD1
TRIM25	N4BP1
TNFSF10	CXCL10
ISG20	STAT2
IFIT1	LGALS9
PARP9	TRIM21
ENSSSCG00000014565	OAS1
DDX60	CNOT2
TIMP1	EDN1
IL6	CFH
ATF3	NFKB2_TV2
IL6	THY1
DHX58	IFIT5
XAF1	OAS2
DDX60	CD274
DDX58	ENSSSCG00000014565
ETV6	NFKB2_TV2
EIF2AK3	ZBP1
UBD	TNFAIP3
STK11	CD274
ENSSSCG00000014565	USP18
DDX58	IFITM1
CXCL10	IRF9
SAMD9	ZNFX1
IFIT1	TLR3
IFI44L	PARP12
DDX58	MNDA
SAMD9	OASL
PYGL	RBMS2
DHX58	IRF9
IFIT5	ISG12(A)
MAP3K8	NFKB2_TV2
LOC733579	MX2
SAMD9	XAF1
IRF2	DDX58
TRANK1	STAT2
TNFSF10	IFIT1
DHX58	CXCL10
JUN	TLR3
ASNS	PPP1R15A
CCL2	NFKBIA
THY1	IDO1
TLR3	OAS1
OASL	GBP2
PARP9	IRF9
TNFSF10	IRG6
IL6	TNFAIP3
IDO1	USP18
CCL2	IDO1
CCL20	TLR3
MX2	IFNB1
JUN	IRF1
JUN	IRF7
IFI44L	CXCL10
IRF1	GBP2
ZNFX1	TRANK1
DDX58	CMPK2
SAMD9	GBP4
WNT9A	PTK7
CCL20	NFKBIA
SLC25A28	LEPROT
EIF2AK2	TLR3
PARP9	MX2
CMPK2	HERC5
MX2	ISG12(A)
CD274	SLA-2
PARP12	DDX60
UBD	RPL27A
RPL27A	OASL
EIF2AK2	XAF1
UMPS	GMPR
CXCL10	GBP1
IRF2	IFIT5
SAMD9	OAS1
IRF1	USP18
IFI44L	GBP2
OASL	STAT2
GBP1	IFI44
CD86	IRF7
CCL5	IDO1
JUN	CD274
CD274	SLA-1
CASP4	BID
ISG20	PARP9
