# Supplementary material for: Identification and analysis of long non-coding RNAs that are involved in inflammatory process in response to transmissible gastroenteritis virus infection
Source: BMC Genomics. 2019 Nov 4;20:806. doi: 10.1186/s12864-019-6156-5 (PMC6829948; doi:10.1186/s12864-019-6156-5)
Supplement: Supplementary file 9 — Additional file 9: Table S9. The sequences of TCONS_00058367 shRNA and PML siRNA. [file 12864_2019_6156_MOESM9_ESM.xlsx]

## Sheet: Sheet1
Table S9| The sequences of TCONS_00058367 shRNA and PML siRNA
Name	sense（5'-3'）	antisense（5'-3'）
sh-TCONS_00058367	GCTGGTTTAGAGATTCCCAGT	ACTGGGAATCTCTAAACCAGC
si-PML	GCAGCUUCAAACUCAAGAATT	UUCUUGAGUUUGAAGCUGCTT
si-PML-2	GAGGGCCUGAAGAAGUACATT	UGUACUUCUUCAGGCCCUCTT
negative control	UUCUCCGAACGUGUCACGUTT	ACGUGACACGUUCGGAGAATT
