# Supplementary material for: Identification and analysis of long non-coding RNAs that are involved in inflammatory process in response to transmissible gastroenteritis virus infection
Source: BMC Genomics. 2019 Nov 4;20:806. doi: 10.1186/s12864-019-6156-5 (PMC6829948; doi:10.1186/s12864-019-6156-5)
Supplement: Supplementary file 10 — Additional file 10: Table S10. Primers designed for qRT-PCR. [file 12864_2019_6156_MOESM10_ESM.xlsx]

## Sheet: Sheet1
Table S10 | Primers designed for qRT-PCR
Gene	Primer
TCONS_00019227-Q-Forward primer	5' GCAGACCAGGAGCCTTTTGACT 3'
TCONS_00019227-Q-Reverse primer	5' TGTTACTGCCATTGAAACGATA 3'
TCONS_00051102-Q-Forward primer	5' CCTGCCTCTGCGAGTCCCGTC 3'
TCONS_00051102-Q-Reverse primer	5' TCCGTTTGCTTCTTGTCCCTCCA 3'
TCONS_00067143-Q-Forward primer	5' ACACAAAGAACCTCAGTGCGATT 3'
TCONS_00067143-Q-Reverse primer	5' CTATACTTTGGTGGGAGAGGGTA 3'
TCONS_00059817-Q-Forward primer	5' TGCGGGGAGCCGAGGAAAC 3'
TCONS_00059817-Q-Reverse primer	5' CCTTTCCCTATTTCTAAACCTACCCT 3'
TCONS_00009499-Q-Forward primer	5' AATGTGAAAAGTTGGGCGTAAAT 3'
TCONS_00009499-Q-Reverse primer	5' CAGGCAGAAAGGAAACAGAAAGA 3'
TCONS_00058367-Q-Forward primer	5' GGGCAGAGGGAGCCGGAAGG 3'
TCONS_00058367-Q-Reverse primer	5' CGAGAACTGGGAATCTCTAAACCA 3'
TCONS_00037709-Q-Forward primer	5' AAACCACCCGTGTCTTCCAGT 3'
TCONS_00037709 -Q-Reverse primer	5' CCTTCTCACCAAACCCATATCC 3'
TCONS_00058461--Q-Forward primer	5' TAAAACAAATGGACAAGGAAGC 3'
TCONS_00058461--Q-Reverse primer	5' TTACAACAGGTCATGGCAATG 3'
PML-Q-Forward primer	5' GCTGAAAACTCGTCCTCCCAA 3'
PML-Q-Reverse primer	5' GAGGTCAAAGAAAACCAGGGG 3'
β-actin -Q-Forward primer	5' GGACTTCGAGCAGGAGATGG 3'
β-actin -Q-Reverse primer	5' AGGAAGGAGGGCTGGAAGAG 3'
